# Supplementary material for: GhA01EP1 of Upland Cotton Stimulates Precocity, Improved Water Deficit Tolerance, and High Seed Yield in Transgenic Arabidopsis
Source: Genes (Basel). 2025 May 30;16(6):669. doi: 10.3390/genes16060669 (PMC12192239; doi:10.3390/genes16060669)
Supplement: Supplementary file 1 [file genes-16-00669-s001.zip]

Archive with 3 entries (3 files):
- Supplementary files 1-Table S1.pdf
- Supplementary files 2-Table S2.xlsx
- Supplementary files 3-Table S3.xlsx
