# Supplementary material for: GhA01EP1 of Upland Cotton Stimulates Precocity, Improved Water Deficit Tolerance, and High Seed Yield in Transgenic Arabidopsis
Source: Genes (Basel). 2025 May 30;16(6):669. doi: 10.3390/genes16060669 (PMC12192239; doi:10.3390/genes16060669)
Supplement: Supplementary file 1 [file genes-16-00669-s001.zip › Supplementary files 2-Table S2.xlsx]

## Sheet: CK_EP1_vs_CK_Col.DESeq
id	baseMean	baseMean_CK_col	baseMean_CK_EP1	foldChange(CK_EP1/CK_col)(CK_EP1/CK_col)	log2FoldChange	pval	padj	Regulation	Chromosome	Start Site	End Site	Direction	Length	Name	GO	KEGG	EC	Description	UniProtAC	BP	CC	MF	Pathway
AT5G62360	1048.26	638.717	1457.81	2.2824	1.19055	1.20084e-28	2.89235e-24	Up Regulation	5	25040540	25041504	+	965	-	GO:0004857;GO:0004857;GO:0004857;GO:0009827;GO:0009827;GO:0043086;GO:0043086;GO:0043086;	-	-	Plant invertase/pectin methylesterase inhibitor superfamily protein [Source:UniProtKB/TrEMBL;Acc:Q9LVA3]	Q9LVA3 A0A654GDB8	GO:0009827//plant-type cell wall modification;GO:0009827//plant-type cell wall modification;GO:0043086//negative regulation of catalytic activity;GO:0043086//negative regulation of catalytic activity;GO:0043086//negative regulation of catalytic activity;	-	GO:0004857//enzyme inhibitor activity;GO:0004857//enzyme inhibitor activity;GO:0004857//enzyme inhibitor activity;	-
AT3G27690	1744.94	1106.9	2382.98	2.15283	1.10624	6.79773e-28	8.18651e-24	Up Regulation	3	10255906	10257489	+	1465	LHCB2.4	GO:0009507;GO:0009522;GO:0009522;GO:0009523;GO:0009523;GO:0009535;GO:0009535;GO:0009536;GO:0009579;GO:0009765;GO:0009765;GO:0015979;GO:0016020;GO:0016020;GO:0016021;GO:0016168;GO:0016168;GO:0018298;GO:0018298;GO:0003729;GO:0005515;GO:0005829;GO:0009269;GO:0009269;GO:0009409;GO:0009409;GO:0009416;GO:0009416;GO:0009416;GO:0009507;GO:0009517;GO:0009517;GO:0009522;GO:0009522;GO:0009523;GO:0009523;GO:…	K08913	-	Chlorophyll a-b binding protein, chloroplastic [Source:UniProtKB/TrEMBL;Acc:A0A1I9LMB4]	Q9XF87 A0A178VHN7	GO:0009765//photosynthesis, light harvesting;GO:0009765//photosynthesis, light harvesting;GO:0015979//photosynthesis;GO:0018298//protein-chromophore linkage;GO:0018298//protein-chromophore linkage;GO:0009269//response to desiccation;GO:0009269//response to desiccation;GO:0009409//response to cold;GO:0009409//response to cold;GO:0009416//response to light stimulus;GO:0009416//response to light sti…	GO:0009507//chloroplast;GO:0009522//photosystem I;GO:0009522//photosystem I;GO:0009523//photosystem II;GO:0009523//photosystem II;GO:0009535//chloroplast thylakoid membrane;GO:0009535//chloroplast thylakoid membrane;GO:0009536//plastid;GO:0009579//thylakoid;GO:0016020//membrane;GO:0016020//membrane;GO:0016021//integral component of membrane;GO:0005829//cytosol;GO:0009507//chloroplast;GO:0009517//…	GO:0016168//chlorophyll binding;GO:0016168//chlorophyll binding;GO:0003729//mRNA binding;GO:0005515//protein binding;GO:0016168//chlorophyll binding;GO:0016168//chlorophyll binding;GO:0046872//metal ion binding;GO:0046872//metal ion binding;	ko00196(Photosynthesis - antenna proteins)
AT1G16410	5561.79	3999.66	7123.92	1.78113	0.832795	1.60033e-22	1.28485e-18	Nodiff	1	5608682	5612064	+	3272	CYP79F1	GO:0004497;GO:0005506;GO:0005506;GO:0005634;GO:0005783;GO:0005783;GO:0005783;GO:0005789;GO:0005789;GO:0009625;GO:0009625;GO:0016020;GO:0016020;GO:0016020;GO:0016021;GO:0016021;GO:0016491;GO:0016705;GO:0016705;GO:0016709;GO:0016709;GO:0016709;GO:0019761;GO:0019761;GO:0019761;GO:0020037;GO:0020037;GO:0046872;GO:0055114;GO:0055114;GO:0055114;GO:0005506;GO:0016705;GO:0020037;GO:0055114;	K12154	EC:1.14.14.42	Dihomomethionine N-hydroxylase [Source:UniProtKB/Swiss-Prot;Acc:Q949U1]	Q949U1	GO:0009625//response to insect;GO:0009625//response to insect;GO:0019761//glucosinolate biosynthetic process;GO:0019761//glucosinolate biosynthetic process;GO:0019761//glucosinolate biosynthetic process;GO:0055114//obsolete oxidation-reduction process;GO:0055114//obsolete oxidation-reduction process;GO:0055114//obsolete oxidation-reduction process;GO:0055114//obsolete oxidation-reduction process;	GO:0005634//nucleus;GO:0005783//endoplasmic reticulum;GO:0005783//endoplasmic reticulum;GO:0005783//endoplasmic reticulum;GO:0005789//endoplasmic reticulum membrane;GO:0005789//endoplasmic reticulum membrane;GO:0016020//membrane;GO:0016020//membrane;GO:0016020//membrane;GO:0016021//integral component of membrane;GO:0016021//integral component of membrane;	GO:0004497//monooxygenase activity;GO:0005506//iron ion binding;GO:0005506//iron ion binding;GO:0016491//oxidoreductase activity;GO:0016705//oxidoreductase activity, acting on paired donors, with incorporation or reduction of molecular oxygen;GO:0016705//oxidoreductase activity, acting on paired donors, with incorporation or reduction of molecular oxygen;GO:0016709//oxidoreductase activity, actin…	ko00966(Glucosinolate biosynthesis)
AT5G02810	1616.99	1039.28	2194.7	2.11174	1.07843	1.06162e-21	6.39256e-18	Up Regulation	5	637681	642030	-	3233	APRR7	GO:0000160;GO:0000160;GO:0000160;GO:0003677;GO:0003677;GO:0005515;GO:0005515;GO:0005515;GO:0005634;GO:0005634;GO:0005634;GO:0005739;GO:0005739;GO:0006355;GO:0006355;GO:0007623;GO:0007623;GO:0010017;GO:0010017;GO:0045892;GO:0045892;GO:0048511;GO:0000160;GO:0000160;GO:0005515;GO:0005634;GO:0005634;GO:0048511;	K12129	-	Two-component response regulator-like APRR7 [Source:UniProtKB/Swiss-Prot;Acc:Q93WK5]	Q93WK5 A0A5S9Y144	GO:0000160//phosphorelay signal transduction system;GO:0000160//phosphorelay signal transduction system;GO:0000160//phosphorelay signal transduction system;GO:0006355//regulation of transcription, DNA-templated;GO:0006355//regulation of transcription, DNA-templated;GO:0007623//circadian rhythm;GO:0007623//circadian rhythm;GO:0010017//red or far-red light signaling pathway;GO:0010017//red or far-r…	GO:0005634//nucleus;GO:0005634//nucleus;GO:0005634//nucleus;GO:0005739//mitochondrion;GO:0005739//mitochondrion;GO:0005634//nucleus;GO:0005634//nucleus;	GO:0003677//DNA binding;GO:0003677//DNA binding;GO:0005515//protein binding;GO:0005515//protein binding;GO:0005515//protein binding;GO:0005515//protein binding;	ko04712(Circadian rhythm - plant)
AT5G54960	2293.03	1650.7	2935.37	1.77826	0.830466	4.42642e-20	2.1323e-16	Nodiff	5	22310553	22312832	-	2280	PDC2	GO:0000287;GO:0000287;GO:0001666;GO:0001666;GO:0003824;GO:0003824;GO:0004737;GO:0004737;GO:0005622;GO:0005829;GO:0005829;GO:0005829;GO:0009536;GO:0016829;GO:0016831;GO:0016831;GO:0016831;GO:0016831;GO:0030976;GO:0030976;GO:0046872;GO:0071456;	K01568	EC:4.1.1.1	Pyruvate decarboxylase 2 [Source:UniProtKB/Swiss- Prot;Acc:Q9FFT4]	Q9FFT4 A0A654GB24	GO:0001666//response to hypoxia;GO:0001666//response to hypoxia;GO:0071456//cellular response to hypoxia;	GO:0005622//intracellular anatomical structure;GO:0005829//cytosol;GO:0005829//cytosol;GO:0005829//cytosol;GO:0009536//plastid;	GO:0000287//magnesium ion binding;GO:0000287//magnesium ion binding;GO:0003824//catalytic activity;GO:0003824//catalytic activity;GO:0004737//pyruvate decarboxylase activity;GO:0004737//pyruvate decarboxylase activity;GO:0016829//lyase activity;GO:0016831//carboxy-lyase activity;GO:0016831//carboxy-lyase activity;GO:0016831//carboxy-lyase activity;GO:0016831//carboxy-lyase activity;GO:0030976//th…	ko00010(Glycolysis / Gluconeogenesis)
AT3G21330	281.617	414.7	148.534	0.358172	-1.48128	1.48785e-19	5.97274e-16	Down Regulation	3	7507240	7509186	+	1814	BHLH87	GO:0003677;GO:0003677;GO:0003700;GO:0003700;GO:0005515;GO:0005634;GO:0005634;GO:0006355;GO:0006355;GO:0046983;GO:0046983;	-	-	Transcription factor bHLH87 [Source:UniProtKB/Swiss-Prot;Acc:Q8S3D2]	Q8S3D2	GO:0006355//regulation of transcription, DNA-templated;GO:0006355//regulation of transcription, DNA-templated;	GO:0005634//nucleus;GO:0005634//nucleus;	GO:0003677//DNA binding;GO:0003677//DNA binding;GO:0003700//DNA-binding transcription factor activity;GO:0003700//DNA-binding transcription factor activity;GO:0005515//protein binding;GO:0046983//protein dimerization activity;GO:0046983//protein dimerization activity;	-
AT4G39260	10288.7	7819.09	12758.3	1.63169	0.706366	7.89274e-19	2.63508e-15	Nodiff	4	18273829	18275216	-	1105	RBG8	GO:0000380;GO:0000380;GO:0003676;GO:0003676;GO:0003723;GO:0003723;GO:0003729;GO:0003729;GO:0003729;GO:0005618;GO:0005618;GO:0005634;GO:0005634;GO:0005730;GO:0005730;GO:0005737;GO:0005777;GO:0005777;GO:0005794;GO:0005794;GO:0005829;GO:0005886;GO:0005886;GO:0006397;GO:0008380;GO:0009409;GO:0009409;GO:0009409;GO:0009506;GO:0009506;GO:0009507;GO:0009651;GO:0009735;GO:0009737;GO:0009737;GO:0010043;GO:…	-	-	GRP8 [Source:UniProtKB/TrEMBL;Acc:A0A384L218]	Q03251 A0A384L218 B9DFJ8	GO:0000380//alternative mRNA splicing, via spliceosome;GO:0000380//alternative mRNA splicing, via spliceosome;GO:0006397//mRNA processing;GO:0008380//RNA splicing;GO:0009409//response to cold;GO:0009409//response to cold;GO:0009409//response to cold;GO:0009651//response to salt stress;GO:0009735//response to cytokinin;GO:0009737//response to abscisic acid;GO:0009737//response to abscisic acid;GO:…	GO:0005618//cell wall;GO:0005618//cell wall;GO:0005634//nucleus;GO:0005634//nucleus;GO:0005730//nucleolus;GO:0005730//nucleolus;GO:0005737//cytoplasm;GO:0005777//peroxisome;GO:0005777//peroxisome;GO:0005794//Golgi apparatus;GO:0005794//Golgi apparatus;GO:0005829//cytosol;GO:0005886//plasma membrane;GO:0005886//plasma membrane;GO:0009506//plasmodesma;GO:0009506//plasmodesma;GO:0009507//chloroplast…	GO:0003676//nucleic acid binding;GO:0003676//nucleic acid binding;GO:0003723//RNA binding;GO:0003723//RNA binding;GO:0003729//mRNA binding;GO:0003729//mRNA binding;GO:0003729//mRNA binding;GO:0003676//nucleic acid binding;GO:0003676//nucleic acid binding;GO:0003723//RNA binding;GO:0003723//RNA binding;GO:0003729//mRNA binding;GO:0003676//nucleic acid binding;GO:0003676//nucleic acid binding;GO:00…	-
AT1G73480	726.82	437.878	1015.76	2.31974	1.21396	8.75223e-19	2.63508e-15	Up Regulation	1	27628678	27632840	+	2334	-	GO:0009507;GO:0009507;GO:0016020;GO:0016020;GO:0016020;GO:0016021;GO:0016021;GO:0016298;GO:0016787;GO:0047372;GO:0047372;	K01054	EC:3.1.1.23	Alpha/beta-Hydrolases superfamily protein [Source:UniProtKB/TrEMBL;Acc:Q94AM5]	Q94AM5	-	GO:0009507//chloroplast;GO:0009507//chloroplast;GO:0016020//membrane;GO:0016020//membrane;GO:0016020//membrane;GO:0016021//integral component of membrane;GO:0016021//integral component of membrane;	GO:0016298//lipase activity;GO:0016787//hydrolase activity;GO:0047372//acylglycerol lipase activity;GO:0047372//acylglycerol lipase activity;	ko04923(Regulation of lipolysis in adipocytes);ko04723(Retrograde endocannabinoid signaling);ko04714(Thermogenesis);ko00561(Glycerolipid metabolism)
AT4G33980	994.543	674.928	1314.16	1.94711	0.961333	1.09675e-18	2.72039e-15	Nodiff	4	16282281	16285229	-	1706	-	GO:0005634;GO:0005634;GO:0009409;GO:0009409;GO:0042752;GO:0042752;GO:0048573;GO:0048573;GO:0080167;GO:0080167;GO:0005634;GO:0009409;GO:0009637;GO:0009646;GO:0009737;GO:0010114;GO:0042752;GO:0045892;GO:0048511;GO:2000028;	-	-	BEST Arabidopsis thaliana protein match is: cold regulated gene 27 (TAIR:AT5G42900.2); Ha. [Source:TAIR;Acc:AT4G33980]	Q8L983 A0A5S9XYH2	GO:0009409//response to cold;GO:0009409//response to cold;GO:0042752//regulation of circadian rhythm;GO:0042752//regulation of circadian rhythm;GO:0048573//photoperiodism, flowering;GO:0048573//photoperiodism, flowering;GO:0080167//response to karrikin;GO:0080167//response to karrikin;GO:0009409//response to cold;GO:0009637//response to blue light;GO:0009646//response to absence of light;GO:00097…	GO:0005634//nucleus;GO:0005634//nucleus;GO:0005634//nucleus;	-	-
AT1G80920	3261.23	2419.94	4102.52	1.6953	0.761541	1.12945e-18	2.72039e-15	Nodiff	1	30403503	30404713	-	1016	ATJ8	GO:0005634;GO:0005634;GO:0009416;GO:0009416;GO:0009507;GO:0009507;GO:0009507;GO:0009536;GO:0009570;GO:0009570;	-	-	Chaperone protein dnaJ 8, chloroplastic [Source:UniProtKB/Swiss-Prot;Acc:Q9SAG8]	Q9SAG8 A0A178W9G6	GO:0009416//response to light stimulus;GO:0009416//response to light stimulus;	GO:0005634//nucleus;GO:0005634//nucleus;GO:0009507//chloroplast;GO:0009507//chloroplast;GO:0009507//chloroplast;GO:0009536//plastid;GO:0009570//chloroplast stroma;GO:0009570//chloroplast stroma;	-	-
AT2G29670	1211.5	847.765	1575.23	1.85809	0.893822	3.18385e-18	6.97146e-15	Nodiff	2	12681831	12685151	-	2495	-	GO:0005515;GO:0006396;GO:0006396;GO:0016020;GO:0016021;GO:0005515;GO:0006396;GO:0006396;	-	-	At2g29670/T27A16.23 [Source:UniProtKB/TrEMBL;Acc:O82388]	O82388 A0A384KNZ5	GO:0006396//RNA processing;GO:0006396//RNA processing;GO:0006396//RNA processing;GO:0006396//RNA processing;	GO:0016020//membrane;GO:0016021//integral component of membrane;	GO:0005515//protein binding;GO:0005515//protein binding;	-
AT5G52900	1231.38	1588.06	874.686	0.550787	-0.860432	3.3171e-17	6.65797e-14	Nodiff	5	21452442	21453980	-	1447	MAKR6	GO:0005886;GO:0005886;GO:0009738;GO:0009738;GO:0016020;	-	-	Probable membrane-associated kinase regulator 6 [Source:UniProtKB/Swiss-Prot;Acc:Q84JK8]	Q84JK8	GO:0009738//abscisic acid-activated signaling pathway;GO:0009738//abscisic acid-activated signaling pathway;	GO:0005886//plasma membrane;GO:0005886//plasma membrane;GO:0016020//membrane;	-	-
AT1G25560	1496.37	1039.65	1953.08	1.87859	0.909648	7.04244e-17	1.3048e-13	Nodiff	1	8981556	8983314	-	1759	TEM1	GO:0003677;GO:0003677;GO:0003677;GO:0003700;GO:0003700;GO:0003700;GO:0005515;GO:0005634;GO:0005634;GO:0006351;GO:0006355;GO:0006355;GO:0009873;GO:0009873;GO:0048573;GO:0048573;GO:0071456;	K09287	-	AP2/ERF and B3 domain-containing transcription repressor TEM1 [Source:UniProtKB/Swiss-Prot;Acc:Q9C6M5]	Q9C6M5 A0A178W8G8	GO:0006351//transcription, DNA-templated;GO:0006355//regulation of transcription, DNA-templated;GO:0006355//regulation of transcription, DNA-templated;GO:0009873//ethylene-activated signaling pathway;GO:0009873//ethylene-activated signaling pathway;GO:0048573//photoperiodism, flowering;GO:0048573//photoperiodism, flowering;GO:0071456//cellular response to hypoxia;	GO:0005634//nucleus;GO:0005634//nucleus;	GO:0003677//DNA binding;GO:0003677//DNA binding;GO:0003677//DNA binding;GO:0003700//DNA-binding transcription factor activity;GO:0003700//DNA-binding transcription factor activity;GO:0003700//DNA-binding transcription factor activity;GO:0005515//protein binding;	-
AT4G27310	135.9	60.6123	211.188	3.48424	1.80084	2.8786e-15	4.95243e-12	Up Regulation	4	13675537	13677055	+	1427	-	GO:0003700;GO:0003700;GO:0005515;GO:0005622;GO:0005634;GO:0006355;GO:0006355;GO:0008270;GO:0008270;GO:0010100;GO:0045892;GO:0061629;GO:0090351;	-	-	BBX28 [Source:UniProtKB/TrEMBL;Acc:A0A178V4D3]	A0A178V4D3 O81834	GO:0006355//regulation of transcription, DNA-templated;GO:0006355//regulation of transcription, DNA-templated;GO:0010100//negative regulation of photomorphogenesis;GO:0045892//negative regulation of transcription, DNA-templated;GO:0090351//seedling development;	GO:0005622//intracellular anatomical structure;GO:0005634//nucleus;	GO:0003700//DNA-binding transcription factor activity;GO:0003700//DNA-binding transcription factor activity;GO:0005515//protein binding;GO:0008270//zinc ion binding;GO:0008270//zinc ion binding;GO:0061629//RNA polymerase II-specific DNA-binding transcription factor binding;	-
AT5G24470	1132.26	659.465	1605.06	2.43389	1.28326	3.27955e-15	5.26608e-12	Up Regulation	5	8356204	8358546	-	1677	APRR5	GO:0000160;GO:0000160;GO:0000160;GO:0005515;GO:0005515;GO:0005634;GO:0005634;GO:0048511;GO:0048511;	K12130	-	Two-component response regulator-like APRR5 [Source:UniProtKB/Swiss-Prot;Acc:Q6LA42]	Q6LA42 A0A654G3T3	GO:0000160//phosphorelay signal transduction system;GO:0000160//phosphorelay signal transduction system;GO:0000160//phosphorelay signal transduction system;GO:0048511//rhythmic process;GO:0048511//rhythmic process;	GO:0005634//nucleus;GO:0005634//nucleus;	GO:0005515//protein binding;GO:0005515//protein binding;	ko04712(Circadian rhythm - plant)
AT1G78600	513.648	341.381	685.914	2.00923	1.00664	5.63472e-15	8.48237e-12	Up Regulation	1	29566863	29568931	+	1736	LZF1	GO:0005515;GO:0005622;GO:0005634;GO:0005634;GO:0005634;GO:0006355;GO:0006355;GO:0008270;GO:0008270;GO:0009640;GO:0009640;GO:0046872;GO:0000976;GO:0003700;GO:0003700;GO:0006355;GO:0006355;GO:0008270;GO:0008270;GO:0009641;GO:0009641;GO:0009658;GO:0009658;GO:0009718;GO:0009718;GO:0015995;GO:0015995;GO:0016607;GO:0016607;GO:0043565;	-	-	Light-regulated zinc finger protein 1 [Source:UniProtKB/TrEMBL;Acc:F4IBS4]	Q9SYM2 A0A178W7F6	GO:0006355//regulation of transcription, DNA-templated;GO:0006355//regulation of transcription, DNA-templated;GO:0009640//photomorphogenesis;GO:0009640//photomorphogenesis;GO:0006355//regulation of transcription, DNA-templated;GO:0006355//regulation of transcription, DNA-templated;GO:0009641//shade avoidance;GO:0009641//shade avoidance;GO:0009658//chloroplast organization;GO:0009658//chloroplast …	GO:0005622//intracellular anatomical structure;GO:0005634//nucleus;GO:0005634//nucleus;GO:0005634//nucleus;GO:0016607//nuclear speck;GO:0016607//nuclear speck;	GO:0005515//protein binding;GO:0008270//zinc ion binding;GO:0008270//zinc ion binding;GO:0046872//metal ion binding;GO:0000976//transcription cis-regulatory region binding;GO:0003700//DNA-binding transcription factor activity;GO:0003700//DNA-binding transcription factor activity;GO:0008270//zinc ion binding;GO:0008270//zinc ion binding;GO:0043565//sequence-specific DNA binding;	-
AT1G76790	868.313	606.284	1130.34	1.86438	0.898693	6.6138e-15	9.37059e-12	Nodiff	1	28822186	28823727	-	1370	IGMT5	GO:0005829;GO:0008168;GO:0008168;GO:0008171;GO:0008171;GO:0008171;GO:0008171;GO:0008757;GO:0008757;GO:0009759;GO:0009759;GO:0016740;GO:0019438;GO:0019438;GO:0032259;GO:0032259;GO:0046983;GO:0046983;	K22703	EC:2.1.1.-	Indole glucosinolate O-methyltransferase 5 [Source:UniProtKB/Swiss-Prot;Acc:Q9SRD4]	Q9SRD4 A0A178WFJ3	GO:0009759//indole glucosinolate biosynthetic process;GO:0009759//indole glucosinolate biosynthetic process;GO:0019438//aromatic compound biosynthetic process;GO:0019438//aromatic compound biosynthetic process;GO:0032259//methylation;GO:0032259//methylation;	GO:0005829//cytosol;	GO:0008168//methyltransferase activity;GO:0008168//methyltransferase activity;GO:0008171//O-methyltransferase activity;GO:0008171//O-methyltransferase activity;GO:0008171//O-methyltransferase activity;GO:0008171//O-methyltransferase activity;GO:0008757//S-adenosylmethionine-dependent methyltransferase activity;GO:0008757//S-adenosylmethionine-dependent methyltransferase activity;GO:0016740//trans…	-
AT2G43010	1060.51	733.914	1387.11	1.89002	0.9184	1.47887e-14	1.9789e-11	Nodiff	2	17886101	17889087	+	2597	PIF4	GO:0003677;GO:0003677;GO:0003677;GO:0003700;GO:0003700;GO:0005515;GO:0005515;GO:0005515;GO:0005634;GO:0005634;GO:0005634;GO:0005634;GO:0006355;GO:0009585;GO:0009585;GO:0009704;GO:0009704;GO:0010017;GO:0010017;GO:0010017;GO:0010161;GO:0010161;GO:0010244;GO:0010244;GO:0010600;GO:0010600;GO:0010928;GO:0010928;GO:0046983;GO:0046983;GO:0005634;GO:0046983;GO:0046983;GO:0005634;GO:0046983;GO:0046983;GO:…	K16189	-	phytochrome interacting factor 4 [Source:TAIR;Acc:AT2G43010]	Q8W2F3 B9DFT8 A0A654F1E9	GO:0006355//regulation of transcription, DNA-templated;GO:0009585//red, far-red light phototransduction;GO:0009585//red, far-red light phototransduction;GO:0009704//de-etiolation;GO:0009704//de-etiolation;GO:0010017//red or far-red light signaling pathway;GO:0010017//red or far-red light signaling pathway;GO:0010017//red or far-red light signaling pathway;GO:0010161//red light signaling pathway;G…	GO:0005634//nucleus;GO:0005634//nucleus;GO:0005634//nucleus;GO:0005634//nucleus;GO:0005634//nucleus;GO:0005634//nucleus;GO:0005634//nucleus;GO:0005634//nucleus;	GO:0003677//DNA binding;GO:0003677//DNA binding;GO:0003677//DNA binding;GO:0003700//DNA-binding transcription factor activity;GO:0003700//DNA-binding transcription factor activity;GO:0005515//protein binding;GO:0005515//protein binding;GO:0005515//protein binding;GO:0046983//protein dimerization activity;GO:0046983//protein dimerization activity;GO:0046983//protein dimerization activity;GO:004698…	ko04075(Plant hormone signal transduction)
AT3G15400	1545.08	1095.57	1994.59	1.82059	0.864409	2.69626e-14	3.41801e-11	Nodiff	3	5201622	5203197	+	1576	ATA20	GO:0008150;GO:0009505;GO:0009505;	-	-	ATA20 protein [Source:UniProtKB/TrEMBL;Acc:Q9LD84]	F4IYR6	GO:0008150//biological_process;	GO:0009505//plant-type cell wall;GO:0009505//plant-type cell wall;	-	-
AT1G45201	3484.81	2691.75	4277.88	1.58926	0.668352	5.32644e-14	6.41464e-11	Nodiff	1	17123785	17129223	+	2994	ATTLL1	GO:0006629;GO:0006629;GO:0016020;GO:0016021;GO:0016021;GO:0016787;GO:0005634;GO:0005773;GO:0005773;GO:0006629;GO:0006629;GO:0016020;GO:0016020;GO:0016021;GO:0016021;GO:0016787;GO:0099503;GO:0006629;GO:0006629;GO:0016020;GO:0016021;GO:0016021;GO:0016787;	-	-	triacylglycerol lipase-like 1 [Source:TAIR;Acc:AT1G45201]	A0A1P8AVY3	GO:0006629//lipid metabolic process;GO:0006629//lipid metabolic process;GO:0006629//lipid metabolic process;GO:0006629//lipid metabolic process;GO:0006629//lipid metabolic process;GO:0006629//lipid metabolic process;	GO:0016020//membrane;GO:0016021//integral component of membrane;GO:0016021//integral component of membrane;GO:0005634//nucleus;GO:0005773//vacuole;GO:0005773//vacuole;GO:0016020//membrane;GO:0016020//membrane;GO:0016021//integral component of membrane;GO:0016021//integral component of membrane;GO:0099503//secretory vesicle;GO:0016020//membrane;GO:0016021//integral component of membrane;GO:0016021…	GO:0016787//hydrolase activity;GO:0016787//hydrolase activity;GO:0016787//hydrolase activity;	-
AT5G42900	2930.32	2278.62	3582.02	1.57201	0.652612	8.65308e-14	9.92467e-11	Nodiff	5	17197641	17199910	-	1417	COR27	GO:0005515;GO:0005634;GO:0005634;GO:0005634;GO:0009409;GO:0009409;GO:0009615;GO:0009637;GO:0009646;GO:0009737;GO:0010114;GO:0010228;GO:0010228;GO:0042752;GO:0042752;GO:0042752;GO:0045892;GO:0048511;GO:0080167;GO:0080167;GO:2000028;GO:0005515;GO:0005634;GO:0005634;GO:0005634;GO:0009409;GO:0009409;GO:0009615;GO:0009637;GO:0009646;GO:0009737;GO:0010114;GO:0010228;GO:0010228;GO:0042752;GO:0042752;GO:…	-	-	Cold regulated protein 27 [Source:UniProtKB/TrEMBL;Acc:Q8L8T7]	Q8L8T7 A0A5S9YAF5	GO:0009409//response to cold;GO:0009409//response to cold;GO:0009615//response to virus;GO:0009637//response to blue light;GO:0009646//response to absence of light;GO:0009737//response to abscisic acid;GO:0010114//response to red light;GO:0010228//vegetative to reproductive phase transition of meristem;GO:0010228//vegetative to reproductive phase transition of meristem;GO:0042752//regulation of c…	GO:0005634//nucleus;GO:0005634//nucleus;GO:0005634//nucleus;GO:0005634//nucleus;GO:0005634//nucleus;GO:0005634//nucleus;	GO:0005515//protein binding;GO:0005515//protein binding;	-
AT3G02020	4315.44	3362.42	5268.46	1.56687	0.647883	1.7824e-13	1.95141e-10	Nodiff	3	337712	343912	-	5106	AK3	GO:0000166;GO:0004072;GO:0004072;GO:0004072;GO:0004072;GO:0005524;GO:0005524;GO:0005737;GO:0008652;GO:0008652;GO:0008652;GO:0009088;GO:0009088;GO:0009089;GO:0009089;GO:0009089;GO:0009089;GO:0009090;GO:0009507;GO:0009536;GO:0009570;GO:0009570;GO:0016301;GO:0016310;GO:0016740;	K00928	EC:2.7.2.4	Aspartokinase 3, chloroplastic [Source:UniProtKB/Swiss-Prot;Acc:Q9S702]	Q9S702 A0A654FDS8	GO:0008652//cellular amino acid biosynthetic process;GO:0008652//cellular amino acid biosynthetic process;GO:0008652//cellular amino acid biosynthetic process;GO:0009088//threonine biosynthetic process;GO:0009088//threonine biosynthetic process;GO:0009089//lysine biosynthetic process via diaminopimelate;GO:0009089//lysine biosynthetic process via diaminopimelate;GO:0009089//lysine biosynthetic pr…	GO:0005737//cytoplasm;GO:0009507//chloroplast;GO:0009536//plastid;GO:0009570//chloroplast stroma;GO:0009570//chloroplast stroma;	GO:0000166//nucleotide binding;GO:0004072//aspartate kinase activity;GO:0004072//aspartate kinase activity;GO:0004072//aspartate kinase activity;GO:0004072//aspartate kinase activity;GO:0005524//ATP binding;GO:0005524//ATP binding;GO:0016301//kinase activity;GO:0016740//transferase activity;	ko00300(Lysine biosynthesis);ko00270(Cysteine and methionine metabolism);ko00261(Monobactam biosynthesis);ko00260(Glycine, serine and threonine metabolism)
AT5G37600	4301.17	3014.84	5587.5	1.85333	0.890122	8.0707e-13	8.45178e-10	Nodiff	5	14933286	14935885	-	1588	GLN1-1	GO:0000166;GO:0003824;GO:0003824;GO:0004356;GO:0004356;GO:0004356;GO:0004356;GO:0004356;GO:0005507;GO:0005507;GO:0005515;GO:0005515;GO:0005524;GO:0005524;GO:0005618;GO:0005618;GO:0005737;GO:0005737;GO:0005829;GO:0005829;GO:0005886;GO:0005886;GO:0006542;GO:0006542;GO:0006542;GO:0006807;GO:0006807;GO:0009506;GO:0009506;GO:0009536;GO:0010150;GO:0010150;GO:0016874;GO:0022626;GO:0022626;GO:0042128;GO:…	K01915	EC:6.3.1.2	Glutamine synthetase cytosolic isozyme 1-1 [Source:UniProtKB/Swiss-Prot;Acc:Q56WN1]	Q56WN1 A0A654G692	GO:0006542//glutamine biosynthetic process;GO:0006542//glutamine biosynthetic process;GO:0006542//glutamine biosynthetic process;GO:0006807//nitrogen compound metabolic process;GO:0006807//nitrogen compound metabolic process;GO:0010150//leaf senescence;GO:0010150//leaf senescence;GO:0042128//nitrate assimilation;GO:0042128//nitrate assimilation;	GO:0005618//cell wall;GO:0005618//cell wall;GO:0005737//cytoplasm;GO:0005737//cytoplasm;GO:0005829//cytosol;GO:0005829//cytosol;GO:0005886//plasma membrane;GO:0005886//plasma membrane;GO:0009506//plasmodesma;GO:0009506//plasmodesma;GO:0009536//plastid;GO:0022626//cytosolic ribosome;GO:0022626//cytosolic ribosome;	GO:0000166//nucleotide binding;GO:0003824//catalytic activity;GO:0003824//catalytic activity;GO:0004356//glutamate-ammonia ligase activity;GO:0004356//glutamate-ammonia ligase activity;GO:0004356//glutamate-ammonia ligase activity;GO:0004356//glutamate-ammonia ligase activity;GO:0004356//glutamate-ammonia ligase activity;GO:0005507//copper ion binding;GO:0005507//copper ion binding;GO:0005515//pr…	ko04727(GABAergic synapse);ko04724(Glutamatergic synapse);ko04217(Necroptosis);ko02020(Two-component system);ko00910(Nitrogen metabolism);ko00630(Glyoxylate and dicarboxylate metabolism);ko00250(Alanine, aspartate and glutamate metabolism);ko00220(Arginine biosynthesis)
AT2G40080	1155.32	862.552	1448.1	1.67885	0.747474	9.93619e-13	9.97179e-10	Nodiff	2	16734294	16734953	-	660	ELF4	GO:0005515;GO:0005634;GO:0005634;GO:0005634;GO:0005634;GO:0009585;GO:0009585;GO:0009648;GO:0009648;GO:0009648;GO:0009649;GO:0009649;GO:0009649;GO:0009908;GO:0009908;GO:0009909;GO:0009909;GO:0010017;GO:0010017;GO:0010017;GO:0010114;GO:0010114;GO:0042753;GO:0042753;GO:0042753;GO:0042753;GO:0042803;GO:0042803;GO:0048511;GO:0048511;GO:0048573;GO:0048573;GO:0080167;GO:0080167;	-	-	Protein EARLY FLOWERING 4 [Source:UniProtKB/Swiss- Prot;Acc:O04211]	O04211 A0A5S9X658	GO:0009585//red, far-red light phototransduction;GO:0009585//red, far-red light phototransduction;GO:0009648//photoperiodism;GO:0009648//photoperiodism;GO:0009648//photoperiodism;GO:0009649//entrainment of circadian clock;GO:0009649//entrainment of circadian clock;GO:0009649//entrainment of circadian clock;GO:0009908//flower development;GO:0009908//flower development;GO:0009909//regulation of flo…	GO:0005634//nucleus;GO:0005634//nucleus;GO:0005634//nucleus;GO:0005634//nucleus;	GO:0005515//protein binding;GO:0042803//protein homodimerization activity;GO:0042803//protein homodimerization activity;	-
AT3G19710	5013.04	3703.18	6322.89	1.70742	0.771818	1.44251e-12	1.38977e-09	Nodiff	3	6846969	6849582	-	1451	BCAT4	GO:0003824;GO:0003824;GO:0004084;GO:0004084;GO:0004084;GO:0005737;GO:0005829;GO:0005829;GO:0005829;GO:0008483;GO:0009081;GO:0009081;GO:0009416;GO:0009416;GO:0009611;GO:0009611;GO:0010326;GO:0010326;GO:0016740;GO:0019761;GO:0019761;	K21346	EC:2.6.1.88	Methionine aminotransferase BCAT4 [Source:UniProtKB/Swiss-Prot;Acc:Q9LE06]	Q9LE06	GO:0009081//branched-chain amino acid metabolic process;GO:0009081//branched-chain amino acid metabolic process;GO:0009416//response to light stimulus;GO:0009416//response to light stimulus;GO:0009611//response to wounding;GO:0009611//response to wounding;GO:0019761//glucosinolate biosynthetic process;GO:0019761//glucosinolate biosynthetic process;	GO:0005737//cytoplasm;GO:0005829//cytosol;GO:0005829//cytosol;GO:0005829//cytosol;	GO:0003824//catalytic activity;GO:0003824//catalytic activity;GO:0004084//branched-chain-amino-acid transaminase activity;GO:0004084//branched-chain-amino-acid transaminase activity;GO:0004084//branched-chain-amino-acid transaminase activity;GO:0008483//transaminase activity;GO:0010326//methionine-oxo-acid transaminase activity;GO:0010326//methionine-oxo-acid transaminase activity;GO:0016740//tra…	ko00966(Glucosinolate biosynthesis)
AT2G46650	1098.31	810.295	1386.32	1.71088	0.774739	2.67835e-12	2.48118e-09	Nodiff	2	19151481	19152739	+	1070	CYTB5-C	GO:0005783;GO:0005789;GO:0005789;GO:0005829;GO:0009055;GO:0016020;GO:0016020;GO:0016021;GO:0016021;GO:0020037;GO:0020037;GO:0020037;GO:0020037;GO:0022900;GO:0043231;GO:0046872;GO:0046872;GO:0055114;GO:0055114;	-	-	Cytochrome B5 isoform C [Source:UniProtKB/Swiss- Prot;Acc:Q9ZNV4]	-	GO:0022900//electron transport chain;GO:0055114//obsolete oxidation-reduction process;GO:0055114//obsolete oxidation-reduction process;	GO:0005783//endoplasmic reticulum;GO:0005789//endoplasmic reticulum membrane;GO:0005789//endoplasmic reticulum membrane;GO:0005829//cytosol;GO:0016020//membrane;GO:0016020//membrane;GO:0016021//integral component of membrane;GO:0016021//integral component of membrane;GO:0043231//intracellular membrane-bounded organelle;	GO:0009055//electron transfer activity;GO:0020037//heme binding;GO:0020037//heme binding;GO:0020037//heme binding;GO:0020037//heme binding;GO:0046872//metal ion binding;GO:0046872//metal ion binding;	-
AT1G56300	1876.62	1460.5	2292.75	1.56984	0.650614	6.95379e-12	6.20329e-09	Nodiff	1	21078023	21080423	-	1865	-	GO:0010583;	-	-	At1g56300 [Source:UniProtKB/TrEMBL;Acc:Q8L7R1]	A0A1P8AUP6	GO:0010583//response to cyclopentenone;	-	-	-
AT5G62350	3951.47	3166.41	4736.54	1.49587	0.580986	7.41242e-12	6.37627e-09	Nodiff	5	25037191	25038424	+	1234	-	GO:0004857;GO:0004857;GO:0004857;GO:0009536;GO:0043086;GO:0043086;GO:0043086;	-	-	Plant invertase/pectin methylesterase inhibitor superfamily protein [Source:UniProtKB/TrEMBL;Acc:Q9LVA4]	Q9LVA4 A0A178UCF3	GO:0043086//negative regulation of catalytic activity;GO:0043086//negative regulation of catalytic activity;GO:0043086//negative regulation of catalytic activity;	GO:0009536//plastid;	GO:0004857//enzyme inhibitor activity;GO:0004857//enzyme inhibitor activity;GO:0004857//enzyme inhibitor activity;	-
AT1G74890	241.898	336.863	146.933	0.436181	-1.197	8.84795e-12	7.34868e-09	Down Regulation	1	28131447	28133025	-	1079	ARR15	GO:0000156;GO:0000156;GO:0000160;GO:0000160;GO:0000160;GO:0005515;GO:0005634;GO:0005634;GO:0005634;GO:0005737;GO:0005737;GO:0006355;GO:0006355;GO:0009735;GO:0009735;GO:0009736;GO:0009736;GO:0009736;	K14492	-	Two-component response regulator ARR15 [Source:UniProtKB/Swiss-Prot;Acc:Q7G8V2]	Q7G8V2 A0A654EQQ5	GO:0000160//phosphorelay signal transduction system;GO:0000160//phosphorelay signal transduction system;GO:0000160//phosphorelay signal transduction system;GO:0006355//regulation of transcription, DNA-templated;GO:0006355//regulation of transcription, DNA-templated;GO:0009735//response to cytokinin;GO:0009735//response to cytokinin;GO:0009736//cytokinin-activated signaling pathway;GO:0009736//cyt…	GO:0005634//nucleus;GO:0005634//nucleus;GO:0005634//nucleus;GO:0005737//cytoplasm;GO:0005737//cytoplasm;	GO:0000156//phosphorelay response regulator activity;GO:0000156//phosphorelay response regulator activity;GO:0005515//protein binding;	ko04075(Plant hormone signal transduction)
AT5G05250	1265.51	1571.74	959.281	0.610329	-0.71234	9.5519e-12	7.6689e-09	Nodiff	5	1556987	1558486	-	1500	-	GO:0008150;	-	-	AT5g05250/K18I23_5 [Source:UniProtKB/TrEMBL;Acc:Q9FLC9]	Q9FLC9	GO:0008150//biological_process;	-	-	-
AT5G23010	12686.5	10274.1	15099	1.46962	0.555445	1.06119e-11	8.15363e-09	Nodiff	5	7703041	7706973	+	2051	MAM1	GO:0003824;GO:0003824;GO:0016740;GO:0019752;GO:0019752;GO:0046912;GO:0046912;GO:0003824;GO:0003824;GO:0003852;GO:0009098;GO:0009098;GO:0009414;GO:0009414;GO:0009507;GO:0009507;GO:0009507;GO:0009507;GO:0009536;GO:0009625;GO:0009625;GO:0010177;GO:0010177;GO:0010177;GO:0016740;GO:0019752;GO:0019752;GO:0019761;GO:0019761;GO:0046912;GO:0046912;GO:0003824;GO:0003824;GO:0016740;GO:0019752;GO:0019752;GO:…	K15741	EC:2.3.3.17	methylthioalkylmalate synthase 1 [Source:TAIR;Acc:AT5G23010]	Q9FG67 A0A654G3B2	GO:0019752//carboxylic acid metabolic process;GO:0019752//carboxylic acid metabolic process;GO:0009098//leucine biosynthetic process;GO:0009098//leucine biosynthetic process;GO:0009414//response to water deprivation;GO:0009414//response to water deprivation;GO:0009625//response to insect;GO:0009625//response to insect;GO:0019752//carboxylic acid metabolic process;GO:0019752//carboxylic acid metab…	GO:0009507//chloroplast;GO:0009507//chloroplast;GO:0009507//chloroplast;GO:0009507//chloroplast;GO:0009536//plastid;	GO:0003824//catalytic activity;GO:0003824//catalytic activity;GO:0016740//transferase activity;GO:0046912//acyltransferase, acyl groups converted into alkyl on transfer;GO:0046912//acyltransferase, acyl groups converted into alkyl on transfer;GO:0003824//catalytic activity;GO:0003824//catalytic activity;GO:0003852//2-isopropylmalate synthase activity;GO:0010177//2-(2'-methylthio)ethylmalate synth…	ko00966(Glucosinolate biosynthesis)
AT1G19050	1052.17	1305.81	798.542	0.611532	-0.7095	1.08327e-11	8.15363e-09	Nodiff	1	6577833	6579314	-	943	ARR7	GO:0000156;GO:0000156;GO:0000160;GO:0000160;GO:0000160;GO:0005515;GO:0005622;GO:0005634;GO:0005634;GO:0005634;GO:0006355;GO:0006355;GO:0009735;GO:0009735;GO:0009736;GO:0009736;GO:0009736;GO:0010200;GO:0010200;GO:0019827;GO:0019827;	K14492	-	At1g19050 [Source:UniProtKB/TrEMBL;Acc:Q2HIJ6]	Q9ZWS7 A0A654ECN6 Q2HIJ6	GO:0000160//phosphorelay signal transduction system;GO:0000160//phosphorelay signal transduction system;GO:0000160//phosphorelay signal transduction system;GO:0006355//regulation of transcription, DNA-templated;GO:0006355//regulation of transcription, DNA-templated;GO:0009735//response to cytokinin;GO:0009735//response to cytokinin;GO:0009736//cytokinin-activated signaling pathway;GO:0009736//cyt…	GO:0005622//intracellular anatomical structure;GO:0005634//nucleus;GO:0005634//nucleus;GO:0005634//nucleus;	GO:0000156//phosphorelay response regulator activity;GO:0000156//phosphorelay response regulator activity;GO:0005515//protein binding;	ko04075(Plant hormone signal transduction)
AT4G39940	2492.15	1963.77	3020.53	1.53813	0.621179	1.15703e-11	8.44489e-09	Nodiff	4	18519599	18521605	+	1399	APK2	GO:0000103;GO:0000103;GO:0000103;GO:0000166;GO:0004020;GO:0004020;GO:0004020;GO:0004020;GO:0005524;GO:0005524;GO:0005524;GO:0008652;GO:0009507;GO:0009507;GO:0009507;GO:0009536;GO:0009536;GO:0009536;GO:0016301;GO:0016310;GO:0016740;GO:0019344;GO:0019344;GO:0070814;GO:0070814;	K00860	EC:2.7.1.25	Adenylyl-sulfate kinase 2, chloroplastic [Source:UniProtKB/Swiss-Prot;Acc:O49196]	O49196 A0A178V573	GO:0000103//sulfate assimilation;GO:0000103//sulfate assimilation;GO:0000103//sulfate assimilation;GO:0008652//cellular amino acid biosynthetic process;GO:0016310//phosphorylation;GO:0019344//cysteine biosynthetic process;GO:0019344//cysteine biosynthetic process;GO:0070814//hydrogen sulfide biosynthetic process;GO:0070814//hydrogen sulfide biosynthetic process;	GO:0009507//chloroplast;GO:0009507//chloroplast;GO:0009507//chloroplast;GO:0009536//plastid;GO:0009536//plastid;GO:0009536//plastid;	GO:0000166//nucleotide binding;GO:0004020//adenylylsulfate kinase activity;GO:0004020//adenylylsulfate kinase activity;GO:0004020//adenylylsulfate kinase activity;GO:0004020//adenylylsulfate kinase activity;GO:0005524//ATP binding;GO:0005524//ATP binding;GO:0005524//ATP binding;GO:0016301//kinase activity;GO:0016740//transferase activity;	ko00920(Sulfur metabolism);ko00230(Purine metabolism)
AT5G56860	706.482	892.832	520.132	0.582564	-0.779511	1.33446e-11	9.4535e-09	Nodiff	5	22989216	22991530	-	1790	GATA21	GO:0003677;GO:0003700;GO:0003700;GO:0005515;GO:0005634;GO:0005634;GO:0006355;GO:0006355;GO:0006355;GO:0007623;GO:0007623;GO:0008270;GO:0008270;GO:0009416;GO:0009416;GO:0009658;GO:0009658;GO:0009733;GO:0009733;GO:0009735;GO:0009735;GO:0009736;GO:0009736;GO:0009739;GO:0009739;GO:0009740;GO:0009740;GO:0009740;GO:0009910;GO:0009910;GO:0009938;GO:0009938;GO:0010029;GO:0010029;GO:0010151;GO:0010151;GO:…	-	-	GATA transcription factor 21 [Source:UniProtKB/Swiss-Prot;Acc:Q5HZ36]	Q5HZ36 A0A654GBT4 Q1EBW4	GO:0006355//regulation of transcription, DNA-templated;GO:0006355//regulation of transcription, DNA-templated;GO:0006355//regulation of transcription, DNA-templated;GO:0007623//circadian rhythm;GO:0007623//circadian rhythm;GO:0009416//response to light stimulus;GO:0009416//response to light stimulus;GO:0009658//chloroplast organization;GO:0009658//chloroplast organization;GO:0009733//response to …	GO:0005634//nucleus;GO:0005634//nucleus;	GO:0003677//DNA binding;GO:0003700//DNA-binding transcription factor activity;GO:0003700//DNA-binding transcription factor activity;GO:0005515//protein binding;GO:0008270//zinc ion binding;GO:0008270//zinc ion binding;GO:0043565//sequence-specific DNA binding;GO:0043565//sequence-specific DNA binding;GO:0046872//metal ion binding;	-
AT3G30720	98.1525	152.74	43.5647	0.285221	-1.80985	1.41156e-11	9.71398e-09	Down Regulation	3	12349047	12349933	+	687	QQS	GO:0005515;GO:0005634;GO:0005634;GO:0005737;GO:0005829;GO:0005829;GO:0019252;GO:0019252;GO:0019252;GO:0045087;GO:0051247;GO:0051247;GO:2000905;GO:2000905;	-	-	Protein QQS [Source:UniProtKB/Swiss- Prot;Acc:Q3E7K4]	Q3E7K4	GO:0019252//starch biosynthetic process;GO:0019252//starch biosynthetic process;GO:0019252//starch biosynthetic process;GO:0045087//innate immune response;GO:0051247//positive regulation of protein metabolic process;GO:0051247//positive regulation of protein metabolic process;GO:2000905//negative regulation of starch metabolic process;GO:2000905//negative regulation of starch metabolic process;	GO:0005634//nucleus;GO:0005634//nucleus;GO:0005737//cytoplasm;GO:0005829//cytosol;GO:0005829//cytosol;	GO:0005515//protein binding;	-
AT5G47240	1155.83	632.685	1678.98	2.65373	1.40802	1.64491e-11	1.10054e-08	Up Regulation	5	19183523	19185644	+	1657	atnudt8	GO:0016787;GO:0016787;GO:0016787;GO:0046872;GO:0005829;GO:0005829;GO:0007165;GO:0009611;GO:0009611;GO:0016787;GO:0016787;GO:0016787;GO:0035529;GO:0035529;GO:0046872;GO:0046872;GO:0047631;GO:0047631;GO:0051287;GO:0051287;	-	-	nudix hydrolase homolog 8 [Source:TAIR;Acc:AT5G47240]	Q8L7W2 A0A5S9YBU1	GO:0007165//signal transduction;GO:0009611//response to wounding;GO:0009611//response to wounding;	GO:0005829//cytosol;GO:0005829//cytosol;	GO:0016787//hydrolase activity;GO:0016787//hydrolase activity;GO:0016787//hydrolase activity;GO:0046872//metal ion binding;GO:0016787//hydrolase activity;GO:0016787//hydrolase activity;GO:0016787//hydrolase activity;GO:0035529//NADH pyrophosphatase activity;GO:0035529//NADH pyrophosphatase activity;GO:0046872//metal ion binding;GO:0046872//metal ion binding;GO:0047631//ADP-ribose diphosphatase ac…	-
AT3G18290	6949.87	8630.04	5269.71	0.610624	-0.711644	1.76449e-11	1.14863e-08	Nodiff	3	6273966	6280562	+	4495	BTS	GO:0005506;GO:0005506;GO:0005515;GO:0005634;GO:0005634;GO:0005634;GO:0006511;GO:0008270;GO:0008270;GO:0008270;GO:0010106;GO:0010106;GO:0010106;GO:0016020;GO:0016021;GO:0016021;GO:0016567;GO:0016567;GO:0016567;GO:0016874;GO:0016874;GO:0046872;GO:0060586;GO:0060586;GO:0061630;GO:0061630;GO:0061630;GO:0071456;	K16276	-	Zinc finger protein BRUTUS [Source:UniProtKB/Swiss- Prot;Acc:Q8LPQ5]	Q8LPQ5	GO:0006511//ubiquitin-dependent protein catabolic process;GO:0010106//cellular response to iron ion starvation;GO:0010106//cellular response to iron ion starvation;GO:0010106//cellular response to iron ion starvation;GO:0016567//protein ubiquitination;GO:0016567//protein ubiquitination;GO:0016567//protein ubiquitination;GO:0060586//multicellular organismal iron ion homeostasis;GO:0060586//multice…	GO:0005634//nucleus;GO:0005634//nucleus;GO:0005634//nucleus;GO:0016020//membrane;GO:0016021//integral component of membrane;GO:0016021//integral component of membrane;	GO:0005506//iron ion binding;GO:0005506//iron ion binding;GO:0005515//protein binding;GO:0008270//zinc ion binding;GO:0008270//zinc ion binding;GO:0008270//zinc ion binding;GO:0016874//ligase activity;GO:0016874//ligase activity;GO:0046872//metal ion binding;GO:0061630//ubiquitin protein ligase activity;GO:0061630//ubiquitin protein ligase activity;GO:0061630//ubiquitin protein ligase activity;	-
AT4G30650	5458.89	4388.85	6528.94	1.48762	0.573006	3.21879e-11	2.0402e-08	Nodiff	4	14954204	14955114	+	837	-	GO:0016020;GO:0016021;GO:0016021;GO:0016021;GO:0050832;GO:0050832;	-	-	UPF0057 membrane protein At4g30650 [Source:UniProtKB/Swiss-Prot;Acc:Q9M095]	Q9M095 A0A384L1Z5 C0SVK6	GO:0050832//defense response to fungus;GO:0050832//defense response to fungus;	GO:0016020//membrane;GO:0016021//integral component of membrane;GO:0016021//integral component of membrane;GO:0016021//integral component of membrane;	-	-
AT3G55760	1197.21	912.559	1481.86	1.62385	0.699422	3.58285e-11	2.21273e-08	Nodiff	3	20700314	20703130	+	2315	-	GO:0005829;GO:0005982;GO:0005982;GO:0009507;GO:0009507;GO:0009570;GO:0009570;GO:0043036;GO:0043036;GO:2001070;GO:2001070;GO:0005829;GO:0005982;GO:0005982;GO:0009507;GO:0009507;GO:0009570;GO:0009570;GO:0043036;GO:0043036;GO:2001070;GO:2001070;GO:0005829;GO:0005982;GO:0005982;GO:0009507;GO:0009507;GO:0009570;GO:0009570;GO:0043036;GO:0043036;GO:2001070;GO:2001070;	-	-	At3g55760 [Source:UniProtKB/TrEMBL;Acc:Q5EAH9]	Q5EAH9 A0A384KQH0	GO:0005982//starch metabolic process;GO:0005982//starch metabolic process;GO:0005982//starch metabolic process;GO:0005982//starch metabolic process;GO:0005982//starch metabolic process;GO:0005982//starch metabolic process;	GO:0005829//cytosol;GO:0009507//chloroplast;GO:0009507//chloroplast;GO:0009570//chloroplast stroma;GO:0009570//chloroplast stroma;GO:0043036//starch grain;GO:0043036//starch grain;GO:0005829//cytosol;GO:0009507//chloroplast;GO:0009507//chloroplast;GO:0009570//chloroplast stroma;GO:0009570//chloroplast stroma;GO:0043036//starch grain;GO:0043036//starch grain;GO:0005829//cytosol;GO:0009507//chlorop…	GO:2001070//starch binding;GO:2001070//starch binding;GO:2001070//starch binding;GO:2001070//starch binding;GO:2001070//starch binding;GO:2001070//starch binding;	-
AT5G14200	5861.22	4489.31	7233.14	1.61119	0.688129	3.89783e-11	2.34708e-08	Nodiff	5	4576123	4578402	+	1706	IMDH3	GO:0000287;GO:0000287;GO:0003862;GO:0003862;GO:0003862;GO:0003862;GO:0005737;GO:0005829;GO:0008652;GO:0009082;GO:0009098;GO:0009098;GO:0009098;GO:0009098;GO:0009507;GO:0009507;GO:0009507;GO:0009536;GO:0009536;GO:0009536;GO:0009553;GO:0009555;GO:0009570;GO:0009570;GO:0009570;GO:0009611;GO:0009651;GO:0009753;GO:0016491;GO:0016616;GO:0016616;GO:0019761;GO:0019761;GO:0019761;GO:0046872;GO:0051287;GO:…	K21360	EC:1.1.1.85 1.1.1.-	3-isopropylmalate dehydrogenase [Source:UniProtKB/TrEMBL;Acc:Q5XF32]	Q9FMT1 Q5XF32 A0A384KB83	GO:0008652//cellular amino acid biosynthetic process;GO:0009082//branched-chain amino acid biosynthetic process;GO:0009098//leucine biosynthetic process;GO:0009098//leucine biosynthetic process;GO:0009098//leucine biosynthetic process;GO:0009098//leucine biosynthetic process;GO:0009553//embryo sac development;GO:0009555//pollen development;GO:0009611//response to wounding;GO:0009651//response to …	GO:0005737//cytoplasm;GO:0005829//cytosol;GO:0009507//chloroplast;GO:0009507//chloroplast;GO:0009507//chloroplast;GO:0009536//plastid;GO:0009536//plastid;GO:0009536//plastid;GO:0009570//chloroplast stroma;GO:0009570//chloroplast stroma;GO:0009570//chloroplast stroma;GO:0005737//cytoplasm;GO:0005737//cytoplasm;	GO:0000287//magnesium ion binding;GO:0000287//magnesium ion binding;GO:0003862//3-isopropylmalate dehydrogenase activity;GO:0003862//3-isopropylmalate dehydrogenase activity;GO:0003862//3-isopropylmalate dehydrogenase activity;GO:0003862//3-isopropylmalate dehydrogenase activity;GO:0016491//oxidoreductase activity;GO:0016616//oxidoreductase activity, acting on the CH-OH group of donors, NAD or NA…	ko00966(Glucosinolate biosynthesis);ko00290(Valine, leucine and isoleucine biosynthesis)
AT3G58990	1603.22	1237.79	1968.64	1.59045	0.669433	5.6581e-11	3.32393e-08	Nodiff	3	21797058	21798303	-	1246	IPMI1	GO:0003861;GO:0003861;GO:0008652;GO:0009082;GO:0009098;GO:0009098;GO:0009507;GO:0009507;GO:0009536;GO:0009536;GO:0009536;GO:0009570;GO:0009570;GO:0016829;GO:0019761;GO:0019761;	K21359	EC:4.2.1.33 4.2.1.170	3-isopropylmalate dehydratase small subunit 2 [Source:UniProtKB/Swiss-Prot;Acc:Q9LYT7]	Q9LYT7 A0A654FJ39	GO:0008652//cellular amino acid biosynthetic process;GO:0009082//branched-chain amino acid biosynthetic process;GO:0009098//leucine biosynthetic process;GO:0009098//leucine biosynthetic process;GO:0019761//glucosinolate biosynthetic process;GO:0019761//glucosinolate biosynthetic process;	GO:0009507//chloroplast;GO:0009507//chloroplast;GO:0009536//plastid;GO:0009536//plastid;GO:0009536//plastid;GO:0009570//chloroplast stroma;GO:0009570//chloroplast stroma;	GO:0003861//3-isopropylmalate dehydratase activity;GO:0003861//3-isopropylmalate dehydratase activity;GO:0016829//lyase activity;	ko00966(Glucosinolate biosynthesis);ko00290(Valine, leucine and isoleucine biosynthesis)
AT2G34810	1318.79	1018.81	1618.77	1.58889	0.668016	6.43548e-11	3.6906e-08	Nodiff	2	14685170	14687216	+	2047	-	GO:0000166;GO:0005576;GO:0005576;GO:0005618;GO:0005618;GO:0009611;GO:0009611;GO:0009753;GO:0009753;GO:0016491;GO:0016491;GO:0016491;GO:0050660;GO:0050660;GO:0055114;GO:0055114;GO:0055114;GO:0071949;GO:0071949;	-	-	Berberine bridge enzyme-like 16 [Source:UniProtKB/Swiss-Prot;Acc:O64745]	O64745	GO:0009611//response to wounding;GO:0009611//response to wounding;GO:0009753//response to jasmonic acid;GO:0009753//response to jasmonic acid;GO:0055114//obsolete oxidation-reduction process;GO:0055114//obsolete oxidation-reduction process;GO:0055114//obsolete oxidation-reduction process;	GO:0005576//extracellular region;GO:0005576//extracellular region;GO:0005618//cell wall;GO:0005618//cell wall;	GO:0000166//nucleotide binding;GO:0016491//oxidoreductase activity;GO:0016491//oxidoreductase activity;GO:0016491//oxidoreductase activity;GO:0050660//flavin adenine dinucleotide binding;GO:0050660//flavin adenine dinucleotide binding;GO:0071949//FAD binding;GO:0071949//FAD binding;	-
AT1G15125	2796.18	1950.95	3641.4	1.86647	0.900314	6.59554e-11	3.69442e-08	Nodiff	1	5204312	5205964	+	1495	-	GO:0008168;GO:0008168;GO:0008168;GO:0008757;GO:0016740;GO:0032259;GO:0032259;GO:0008168;GO:0008168;GO:0008168;GO:0016740;GO:0032259;	-	-	F9L1.6 [Source:UniProtKB/TrEMBL;Acc:Q9XI57]	A0A1P8APB9	GO:0032259//methylation;GO:0032259//methylation;GO:0032259//methylation;	-	GO:0008168//methyltransferase activity;GO:0008168//methyltransferase activity;GO:0008168//methyltransferase activity;GO:0008757//S-adenosylmethionine-dependent methyltransferase activity;GO:0016740//transferase activity;GO:0008168//methyltransferase activity;GO:0008168//methyltransferase activity;GO:0008168//methyltransferase activity;GO:0016740//transferase activity;	-
AT1G75930	151.066	69.0246	233.107	3.37716	1.75581	7.41824e-11	4.01908e-08	Up Regulation	1	28508072	28509881	+	1242	EXL6	GO:0005576;GO:0005576;GO:0005576;GO:0006629;GO:0006629;GO:0006629;GO:0016042;GO:0016042;GO:0016298;GO:0016298;GO:0016298;GO:0016787;GO:0016788;GO:0016788;GO:0070505;GO:0070505;	-	-	GDSL esterase/lipase EXL6 [Source:UniProtKB/Swiss- Prot;Acc:Q93X94]	Q93X94 A0A178WL29	GO:0006629//lipid metabolic process;GO:0006629//lipid metabolic process;GO:0006629//lipid metabolic process;GO:0016042//lipid catabolic process;GO:0016042//lipid catabolic process;	GO:0005576//extracellular region;GO:0005576//extracellular region;GO:0005576//extracellular region;GO:0070505//pollen coat;GO:0070505//pollen coat;	GO:0016298//lipase activity;GO:0016298//lipase activity;GO:0016298//lipase activity;GO:0016787//hydrolase activity;GO:0016788//hydrolase activity, acting on ester bonds;GO:0016788//hydrolase activity, acting on ester bonds;	-
AT1G51090	211.519	126.88	296.157	2.33414	1.22289	7.50887e-11	4.01908e-08	Up Regulation	1	18932766	18934049	+	1037	-	GO:0005515;GO:0030001;GO:0030001;GO:0046872;GO:0046872;GO:0046872;GO:0050832;GO:0050832;GO:1900425;GO:1900425;	-	-	Heavy metal transport/detoxification superfamily protein [Source:UniProtKB/TrEMBL;Acc:Q9C684]	Q9C684 A0A178W6S0	GO:0030001//metal ion transport;GO:0030001//metal ion transport;GO:0050832//defense response to fungus;GO:0050832//defense response to fungus;GO:1900425//negative regulation of defense response to bacterium;GO:1900425//negative regulation of defense response to bacterium;	-	GO:0005515//protein binding;GO:0046872//metal ion binding;GO:0046872//metal ion binding;GO:0046872//metal ion binding;	-
AT4G36040	1633.28	1133.82	2132.73	1.88102	0.911516	1.04462e-10	5.46974e-08	Nodiff	4	17049152	17050608	-	1457	ATJ11	GO:0005634;GO:0005634;GO:0009507;GO:0009507;GO:0009507;GO:0009536;GO:0009536;GO:0009536;GO:0009570;GO:0009570;	-	-	At4g36040 [Source:UniProtKB/TrEMBL;Acc:Q1H544]	Q9FYB5 Q1H544 A0A654FWF1	-	GO:0005634//nucleus;GO:0005634//nucleus;GO:0009507//chloroplast;GO:0009507//chloroplast;GO:0009507//chloroplast;GO:0009536//plastid;GO:0009536//plastid;GO:0009536//plastid;GO:0009570//chloroplast stroma;GO:0009570//chloroplast stroma;	-	-
AT3G62550	3315.44	2446.5	4184.38	1.71035	0.774293	1.19455e-10	6.12166e-08	Nodiff	3	23135630	23137173	+	1152	-	GO:0005515;GO:0005773;GO:0005773;GO:0016787;GO:0016787;	-	-	Adenine nucleotide alpha hydrolases-like superfamily protein [Source:UniProtKB/TrEMBL;Acc:Q93W91]	A0A384L7B9 Q93W91	-	GO:0005773//vacuole;GO:0005773//vacuole;	GO:0005515//protein binding;GO:0016787//hydrolase activity;GO:0016787//hydrolase activity;	-
AT2G01420	4026.32	4772.82	3279.82	0.687186	-0.541227	1.33773e-10	6.71262e-08	Nodiff	2	180033	183764	-	3238	PIN4	GO:0005739;GO:0005783;GO:0005783;GO:0005886;GO:0005886;GO:0005886;GO:0007275;GO:0009630;GO:0009734;GO:0009734;GO:0009926;GO:0009926;GO:0009926;GO:0010015;GO:0010252;GO:0010252;GO:0010315;GO:0010315;GO:0010329;GO:0010329;GO:0016020;GO:0016021;GO:0016021;GO:0016021;GO:0048364;GO:0048364;GO:0055085;GO:0055085;GO:0016021;GO:0055085;GO:0009734;GO:0009734;GO:0016020;GO:0016021;GO:0016021;GO:0016021;GO:…	K13947	-	Auxin efflux carrier component [Source:UniProtKB/TrEMBL;Acc:A0A178VZS2]	Q8RWZ6 A0A178VZS2	GO:0007275//multicellular organism development;GO:0009630//gravitropism;GO:0009734//auxin-activated signaling pathway;GO:0009734//auxin-activated signaling pathway;GO:0009926//auxin polar transport;GO:0009926//auxin polar transport;GO:0009926//auxin polar transport;GO:0010015//root morphogenesis;GO:0010252//auxin homeostasis;GO:0010252//auxin homeostasis;GO:0010315//auxin efflux;GO:0010315//auxin…	GO:0005739//mitochondrion;GO:0005783//endoplasmic reticulum;GO:0005783//endoplasmic reticulum;GO:0005886//plasma membrane;GO:0005886//plasma membrane;GO:0005886//plasma membrane;GO:0016020//membrane;GO:0016021//integral component of membrane;GO:0016021//integral component of membrane;GO:0016021//integral component of membrane;GO:0016021//integral component of membrane;GO:0016020//membrane;GO:0016…	GO:0010329//auxin efflux transmembrane transporter activity;GO:0010329//auxin efflux transmembrane transporter activity;	-
AT2G21650	209.166	123.428	294.904	2.38928	1.25658	1.39547e-10	6.85945e-08	Up Regulation	2	9259511	9260697	+	727	RL2	GO:0003677;GO:0003700;GO:0003700;GO:0005634;GO:0005634;GO:0006355;GO:0009630;GO:0009630;GO:0009793;GO:0009793;GO:0010114;GO:0010114;	-	-	RSM1 [Source:UniProtKB/TrEMBL;Acc:A0A178VZA8]	Q9SIJ5 A0A178VZA8	GO:0006355//regulation of transcription, DNA-templated;GO:0009630//gravitropism;GO:0009630//gravitropism;GO:0009793//embryo development ending in seed dormancy;GO:0009793//embryo development ending in seed dormancy;GO:0010114//response to red light;GO:0010114//response to red light;	GO:0005634//nucleus;GO:0005634//nucleus;	GO:0003677//DNA binding;GO:0003700//DNA-binding transcription factor activity;GO:0003700//DNA-binding transcription factor activity;	-
AT1G80130	132.411	72.1265	192.695	2.67163	1.41772	1.7806e-10	8.5775e-08	Up Regulation	1	30140912	30142697	-	1475	-	GO:0005515;GO:0006979;GO:0006979;GO:0016020;	-	-	F18B13.21 protein [Source:UniProtKB/TrEMBL;Acc:Q9SSC6]	Q9SSC6 A0A654EVP9	GO:0006979//response to oxidative stress;GO:0006979//response to oxidative stress;	GO:0016020//membrane;	GO:0005515//protein binding;	-
AT1G20450	5264.93	3559.64	6970.23	1.95813	0.969474	2.16576e-10	1.02283e-07	Nodiff	1	7087903	7089606	-	1624	ERD10	GO:0001786;GO:0001786;GO:0003779;GO:0003779;GO:0005507;GO:0005507;GO:0005634;GO:0005634;GO:0005737;GO:0005737;GO:0005829;GO:0005829;GO:0005829;GO:0009409;GO:0009409;GO:0009414;GO:0009414;GO:0009414;GO:0009415;GO:0009415;GO:0009506;GO:0009506;GO:0009631;GO:0009631;GO:0009631;GO:0009737;GO:0009737;GO:0009737;GO:0010029;GO:0010029;GO:0016020;GO:0016020;GO:0016020;GO:0016151;GO:0016151;GO:0019898;GO:…	-	-	Dehydrin ERD10 [Source:UniProtKB/Swiss- Prot;Acc:P42759]	P42759	GO:0009409//response to cold;GO:0009409//response to cold;GO:0009414//response to water deprivation;GO:0009414//response to water deprivation;GO:0009414//response to water deprivation;GO:0009415//response to water;GO:0009415//response to water;GO:0009631//cold acclimation;GO:0009631//cold acclimation;GO:0009631//cold acclimation;GO:0009737//response to abscisic acid;GO:0009737//response to abscis…	GO:0005634//nucleus;GO:0005634//nucleus;GO:0005737//cytoplasm;GO:0005737//cytoplasm;GO:0005829//cytosol;GO:0005829//cytosol;GO:0005829//cytosol;GO:0009506//plasmodesma;GO:0009506//plasmodesma;GO:0016020//membrane;GO:0016020//membrane;GO:0016020//membrane;GO:0019898//extrinsic component of membrane;GO:0019898//extrinsic component of membrane;	GO:0001786//phosphatidylserine binding;GO:0001786//phosphatidylserine binding;GO:0003779//actin binding;GO:0003779//actin binding;GO:0005507//copper ion binding;GO:0005507//copper ion binding;GO:0016151//nickel cation binding;GO:0016151//nickel cation binding;GO:0031210//phosphatidylcholine binding;GO:0031210//phosphatidylcholine binding;	-
AT2G14750	1774.19	1397.81	2150.57	1.53853	0.621549	3.58949e-10	1.66262e-07	Nodiff	2	6313883	6316047	+	1622	APK1	GO:0000103;GO:0000103;GO:0000103;GO:0000166;GO:0004020;GO:0004020;GO:0004020;GO:0004020;GO:0004020;GO:0005524;GO:0005524;GO:0005524;GO:0008652;GO:0009507;GO:0009507;GO:0009507;GO:0009536;GO:0009536;GO:0009536;GO:0016301;GO:0016310;GO:0016310;GO:0016310;GO:0016740;GO:0019344;GO:0019344;GO:0042802;GO:0042802;GO:0070814;GO:0070814;	K00860	EC:2.7.1.25	Adenylyl-sulfate kinase [Source:UniProtKB/TrEMBL;Acc:A0A178VLM3]	Q43295 A0A178VLM3	GO:0000103//sulfate assimilation;GO:0000103//sulfate assimilation;GO:0000103//sulfate assimilation;GO:0008652//cellular amino acid biosynthetic process;GO:0016310//phosphorylation;GO:0016310//phosphorylation;GO:0016310//phosphorylation;GO:0019344//cysteine biosynthetic process;GO:0019344//cysteine biosynthetic process;GO:0070814//hydrogen sulfide biosynthetic process;GO:0070814//hydrogen sulfide …	GO:0009507//chloroplast;GO:0009507//chloroplast;GO:0009507//chloroplast;GO:0009536//plastid;GO:0009536//plastid;GO:0009536//plastid;	GO:0000166//nucleotide binding;GO:0004020//adenylylsulfate kinase activity;GO:0004020//adenylylsulfate kinase activity;GO:0004020//adenylylsulfate kinase activity;GO:0004020//adenylylsulfate kinase activity;GO:0004020//adenylylsulfate kinase activity;GO:0005524//ATP binding;GO:0005524//ATP binding;GO:0005524//ATP binding;GO:0016301//kinase activity;GO:0016740//transferase activity;GO:0042802//ide…	ko00920(Sulfur metabolism);ko00230(Purine metabolism)
AT4G16370	7817.7	9471.67	6163.72	0.650753	-0.619817	4.10115e-10	1.86378e-07	Nodiff	4	9247302	9250343	-	2698	ATOPT3	GO:0005829;GO:0005886;GO:0005887;GO:0006875;GO:0007275;GO:0009506;GO:0015031;GO:0015833;GO:0016020;GO:0016020;GO:0016021;GO:0035672;GO:0035673;GO:0046915;GO:0055072;GO:0055085;GO:0055085;GO:1990388;	-	-	oligopeptide transporter [Source:TAIR;Acc:AT4G16370]	O23482	GO:0006875//cellular metal ion homeostasis;GO:0007275//multicellular organism development;GO:0015031//protein transport;GO:0015833//peptide transport;GO:0035672//oligopeptide transmembrane transport;GO:0055072//iron ion homeostasis;GO:0055085//transmembrane transport;GO:0055085//transmembrane transport;GO:1990388//xylem-to-phloem iron transport;	GO:0005829//cytosol;GO:0005886//plasma membrane;GO:0005887//integral component of plasma membrane;GO:0009506//plasmodesma;GO:0016020//membrane;GO:0016020//membrane;GO:0016021//integral component of membrane;	GO:0035673//oligopeptide transmembrane transporter activity;GO:0046915//transition metal ion transmembrane transporter activity;	-
AT4G32280	1754.83	2125.17	1384.49	0.651473	-0.618222	8.22602e-10	3.66911e-07	Nodiff	4	15583332	15584903	+	1283	IAA29	GO:0003700;GO:0003700;GO:0005515;GO:0005515;GO:0005634;GO:0005634;GO:0005634;GO:0006351;GO:0006355;GO:0006355;GO:0009733;GO:0009733;GO:0009734;GO:0009734;GO:0010114;GO:0010114;GO:0010218;GO:0010218;GO:0005515;GO:0005634;GO:0005634;GO:0005634;GO:0006351;GO:0006355;GO:0006355;GO:0009734;GO:0009734;GO:0005515;GO:0005634;GO:0005634;GO:0005634;GO:0006351;GO:0006355;GO:0006355;GO:0009734;GO:0009734;	K14484	-	Auxin-responsive protein [Source:UniProtKB/TrEMBL;Acc:Q2VWA0]	Q93WC4 Q2VWA0 A0A654FUU5	GO:0006351//transcription, DNA-templated;GO:0006355//regulation of transcription, DNA-templated;GO:0006355//regulation of transcription, DNA-templated;GO:0009733//response to auxin;GO:0009733//response to auxin;GO:0009734//auxin-activated signaling pathway;GO:0009734//auxin-activated signaling pathway;GO:0010114//response to red light;GO:0010114//response to red light;GO:0010218//response to far …	GO:0005634//nucleus;GO:0005634//nucleus;GO:0005634//nucleus;GO:0005634//nucleus;GO:0005634//nucleus;GO:0005634//nucleus;GO:0005634//nucleus;GO:0005634//nucleus;GO:0005634//nucleus;	GO:0003700//DNA-binding transcription factor activity;GO:0003700//DNA-binding transcription factor activity;GO:0005515//protein binding;GO:0005515//protein binding;GO:0005515//protein binding;GO:0005515//protein binding;	ko04075(Plant hormone signal transduction)
AT5G46330	1672.09	1303.87	2040.3	1.5648	0.645979	9.41463e-10	4.12292e-07	Nodiff	5	18791575	18795908	+	4250	FLS2	GO:0000166;GO:0004672;GO:0004672;GO:0004674;GO:0004675;GO:0004675;GO:0005515;GO:0005515;GO:0005515;GO:0005524;GO:0005524;GO:0005524;GO:0005768;GO:0005768;GO:0005768;GO:0005886;GO:0005886;GO:0005886;GO:0005886;GO:0006468;GO:0006468;GO:0006898;GO:0006898;GO:0006952;GO:0007178;GO:0009506;GO:0010008;GO:0010008;GO:0010359;GO:0010359;GO:0012505;GO:0016020;GO:0016020;GO:0016020;GO:0016021;GO:0016021;GO:…	K13420	EC:2.7.11.1	Leucine-rich repeat receptor-like protein kinase (Fragment) [Source:UniProtKB/TrEMBL;Acc:C0LGU8]	Q9FL28 C0LGU8	GO:0006468//protein phosphorylation;GO:0006468//protein phosphorylation;GO:0006898//receptor-mediated endocytosis;GO:0006898//receptor-mediated endocytosis;GO:0006952//defense response;GO:0007178//transmembrane receptor protein serine/threonine kinase signaling pathway;GO:0010359//regulation of anion channel activity;GO:0010359//regulation of anion channel activity;GO:0016045//detection of bacter…	GO:0005768//endosome;GO:0005768//endosome;GO:0005768//endosome;GO:0005886//plasma membrane;GO:0005886//plasma membrane;GO:0005886//plasma membrane;GO:0005886//plasma membrane;GO:0009506//plasmodesma;GO:0010008//endosome membrane;GO:0010008//endosome membrane;GO:0012505//endomembrane system;GO:0016020//membrane;GO:0016020//membrane;GO:0016020//membrane;GO:0016021//integral component of membrane;GO…	GO:0000166//nucleotide binding;GO:0004672//protein kinase activity;GO:0004672//protein kinase activity;GO:0004674//protein serine/threonine kinase activity;GO:0004675//transmembrane receptor protein serine/threonine kinase activity;GO:0004675//transmembrane receptor protein serine/threonine kinase activity;GO:0005515//protein binding;GO:0005515//protein binding;GO:0005515//protein binding;GO:0005…	ko04626(Plant-pathogen interaction);ko04016(MAPK signaling pathway - plant)
AT3G48720	1377.93	1666.65	1089.22	0.653537	-0.613659	1.13978e-09	4.90229e-07	Nodiff	3	18046144	18049474	+	1855	-	GO:0005829;GO:0005829;GO:0010143;GO:0010143;GO:0016740;GO:0016747;GO:0016747;GO:0033494;GO:0033494;GO:0050734;GO:0050734;	-	-	HXXXD-type acyl-transferase family protein [Source:UniProtKB/TrEMBL;Acc:Q9SMM7]	Q9SMM7 A0A384KZ80	GO:0010143//cutin biosynthetic process;GO:0010143//cutin biosynthetic process;GO:0033494//ferulate metabolic process;GO:0033494//ferulate metabolic process;	GO:0005829//cytosol;GO:0005829//cytosol;	GO:0016740//transferase activity;GO:0016747//acyltransferase activity, transferring groups other than amino-acyl groups;GO:0016747//acyltransferase activity, transferring groups other than amino-acyl groups;GO:0050734//hydroxycinnamoyltransferase activity;GO:0050734//hydroxycinnamoyltransferase activity;	-
AT1G70700	3490.45	2453.47	4527.44	1.84532	0.883872	1.40252e-09	5.9265e-07	Nodiff	1	26654529	26657350	+	1854	JAZ9	GO:0005515;GO:0005515;GO:0005634;GO:0005634;GO:0005634;GO:0006952;GO:0006952;GO:0009611;GO:0009611;GO:0009753;GO:0009753;GO:0031347;GO:0031347;GO:2000022;GO:2000022;GO:0005634;	K13464	-	TIFY7 [Source:UniProtKB/TrEMBL;Acc:A0A178WMP7]	Q8W4J8 A0A178WNW2	GO:0006952//defense response;GO:0006952//defense response;GO:0009611//response to wounding;GO:0009611//response to wounding;GO:0009753//response to jasmonic acid;GO:0009753//response to jasmonic acid;GO:0031347//regulation of defense response;GO:0031347//regulation of defense response;GO:2000022//regulation of jasmonic acid mediated signaling pathway;GO:2000022//regulation of jasmonic acid mediat…	GO:0005634//nucleus;GO:0005634//nucleus;GO:0005634//nucleus;GO:0005634//nucleus;	GO:0005515//protein binding;GO:0005515//protein binding;	ko04075(Plant hormone signal transduction)
AT3G22890	12824.2	10691.8	14956.6	1.39889	0.484282	1.46717e-09	6.01877e-07	Nodiff	3	8112614	8115024	+	1905	APS1	GO:0000103;GO:0000103;GO:0000103;GO:0000166;GO:0001887;GO:0001887;GO:0004020;GO:0004020;GO:0004781;GO:0004781;GO:0004781;GO:0004781;GO:0005524;GO:0005524;GO:0005886;GO:0005886;GO:0009507;GO:0009507;GO:0009507;GO:0009536;GO:0009570;GO:0009570;GO:0009570;GO:0009735;GO:0016310;GO:0016740;GO:0016779;GO:0046686;GO:0046686;GO:0070814;GO:0070814;	K13811	EC:2.7.7.4 2.7.1.25	ATP sulfurylase 1, chloroplastic [Source:UniProtKB/Swiss-Prot;Acc:Q9LIK9]	Q9LIK9 A0A178VCV2	GO:0000103//sulfate assimilation;GO:0000103//sulfate assimilation;GO:0000103//sulfate assimilation;GO:0001887//selenium compound metabolic process;GO:0001887//selenium compound metabolic process;GO:0009735//response to cytokinin;GO:0016310//phosphorylation;GO:0046686//response to cadmium ion;GO:0046686//response to cadmium ion;GO:0070814//hydrogen sulfide biosynthetic process;GO:0070814//hydrogen…	GO:0005886//plasma membrane;GO:0005886//plasma membrane;GO:0009507//chloroplast;GO:0009507//chloroplast;GO:0009507//chloroplast;GO:0009536//plastid;GO:0009570//chloroplast stroma;GO:0009570//chloroplast stroma;GO:0009570//chloroplast stroma;	GO:0000166//nucleotide binding;GO:0004020//adenylylsulfate kinase activity;GO:0004020//adenylylsulfate kinase activity;GO:0004781//sulfate adenylyltransferase (ATP) activity;GO:0004781//sulfate adenylyltransferase (ATP) activity;GO:0004781//sulfate adenylyltransferase (ATP) activity;GO:0004781//sulfate adenylyltransferase (ATP) activity;GO:0005524//ATP binding;GO:0005524//ATP binding;GO:0016740//…	ko00920(Sulfur metabolism);ko00450(Selenocompound metabolism);ko00261(Monobactam biosynthesis);ko00230(Purine metabolism)
AT5G17460	333.118	222.658	443.578	1.99219	0.994357	1.48536e-09	6.01877e-07	Nodiff	5	5757073	5759817	-	2399	-	GO:0016740;GO:0016740;GO:0016740;GO:0016740;GO:2000214;GO:0016740;GO:0016740;GO:2000214;GO:0016740;GO:0016740;GO:2000214;GO:0016020;GO:0016021;GO:0016740;GO:0016740;GO:2000214;	-	-	Glutamyl-tRNA (Gln) amidotransferase subunit C [Source:UniProtKB/TrEMBL;Acc:Q949X1]	A0A384KQ82 Q949X1	GO:2000214//regulation of proline metabolic process;GO:2000214//regulation of proline metabolic process;GO:2000214//regulation of proline metabolic process;GO:2000214//regulation of proline metabolic process;	GO:0016020//membrane;GO:0016021//integral component of membrane;	GO:0016740//transferase activity;GO:0016740//transferase activity;GO:0016740//transferase activity;GO:0016740//transferase activity;GO:0016740//transferase activity;GO:0016740//transferase activity;GO:0016740//transferase activity;GO:0016740//transferase activity;GO:0016740//transferase activity;GO:0016740//transferase activity;	-
AT3G54500	507.96	352.194	663.726	1.88455	0.914217	1.49932e-09	6.01877e-07	Nodiff	3	20175370	20179070	-	2926	-	GO:0003712;GO:0005634;GO:0005634;GO:0005634;GO:0006355;GO:0006355;GO:0007623;GO:0007623;GO:0009649;GO:0032922;GO:0048511;GO:0048511;GO:0006355;GO:0006355;GO:0007623;GO:0007623;GO:0006355;GO:0007623;GO:0006355;GO:0006355;GO:0007623;GO:0007623;GO:0006355;GO:0007623;GO:0006355;GO:0006355;GO:0007623;GO:0007623;GO:0006355;GO:0006355;GO:0007623;GO:0007623;GO:0006355;GO:0006355;GO:0007623;GO:0007623;	-	-	BEST Arabidopsis thaliana protein match is: dentin sialophosphoprotein-related (TAIR:AT5G64170.1); Ha. [Source:TAIR;Acc:AT3G54500]	F4JCX9	GO:0006355//regulation of transcription, DNA-templated;GO:0006355//regulation of transcription, DNA-templated;GO:0007623//circadian rhythm;GO:0007623//circadian rhythm;GO:0009649//entrainment of circadian clock;GO:0032922//circadian regulation of gene expression;GO:0048511//rhythmic process;GO:0048511//rhythmic process;GO:0006355//regulation of transcription, DNA-templated;GO:0006355//regulation …	GO:0005634//nucleus;GO:0005634//nucleus;GO:0005634//nucleus;	GO:0003712//transcription coregulator activity;	-
AT2G15960	1325.45	983.905	1667	1.69427	0.760666	1.646e-09	6.49929e-07	Nodiff	2	6947096	6947866	+	771	-	GO:0005575;GO:0008150;	-	-	Expressed protein [Source:UniProtKB/TrEMBL;Acc:Q9XIM6]	Q9XIM6 A0A178VQL6	GO:0008150//biological_process;	GO:0005575//cellular_component;	-	-
AT3G59060	468.684	338.958	598.41	1.76544	0.820029	1.78618e-09	6.93903e-07	Nodiff	3	21827905	21830837	-	2561	PIF5	GO:0003677;GO:0003677;GO:0003700;GO:0003700;GO:0005515;GO:0005515;GO:0005634;GO:0005634;GO:0005634;GO:0006355;GO:0009585;GO:0009585;GO:0009585;GO:0009693;GO:0009693;GO:0010017;GO:0010244;GO:0010244;GO:0010600;GO:0010600;GO:0010928;GO:0010928;GO:0046983;GO:0046983;GO:0003677;GO:0003677;GO:0003700;GO:0003700;GO:0005515;GO:0005515;GO:0005634;GO:0005634;GO:0005634;GO:0006355;GO:0009585;GO:0009585;GO:…	K16189	-	Transcription factor PIF5 [Source:UniProtKB/Swiss- Prot;Acc:Q84LH8]	Q84LH8 B9DH29 A0A5S9XMU6	GO:0006355//regulation of transcription, DNA-templated;GO:0009585//red, far-red light phototransduction;GO:0009585//red, far-red light phototransduction;GO:0009585//red, far-red light phototransduction;GO:0009693//ethylene biosynthetic process;GO:0009693//ethylene biosynthetic process;GO:0010017//red or far-red light signaling pathway;GO:0010244//response to low fluence blue light stimulus by blu…	GO:0005634//nucleus;GO:0005634//nucleus;GO:0005634//nucleus;GO:0005634//nucleus;GO:0005634//nucleus;GO:0005634//nucleus;GO:0005634//nucleus;GO:0005634//nucleus;GO:0005634//nucleus;	GO:0003677//DNA binding;GO:0003677//DNA binding;GO:0003700//DNA-binding transcription factor activity;GO:0003700//DNA-binding transcription factor activity;GO:0005515//protein binding;GO:0005515//protein binding;GO:0046983//protein dimerization activity;GO:0046983//protein dimerization activity;GO:0003677//DNA binding;GO:0003677//DNA binding;GO:0003700//DNA-binding transcription factor activity;G…	ko04075(Plant hormone signal transduction)
AT5G20830	1913.14	1540.36	2285.93	1.48403	0.56952	2.00648e-09	7.67111e-07	Nodiff	5	7050217	7055398	-	3726	SUS1	GO:0001666;GO:0001666;GO:0005829;GO:0005829;GO:0005985;GO:0005985;GO:0006970;GO:0006970;GO:0009409;GO:0009409;GO:0009409;GO:0009413;GO:0009413;GO:0009414;GO:0009414;GO:0009506;GO:0009506;GO:0009744;GO:0009744;GO:0009749;GO:0009749;GO:0010555;GO:0010555;GO:0016157;GO:0016157;GO:0016157;GO:0016157;GO:0016157;GO:0016740;GO:0016757;GO:0046686;GO:0046686;GO:0071456;GO:0072708;GO:0072708;GO:0001666;GO:…	K00695	EC:2.4.1.13	Sucrose synthase 1 [Source:UniProtKB/Swiss- Prot;Acc:P49040]	P49040	GO:0001666//response to hypoxia;GO:0001666//response to hypoxia;GO:0005985//sucrose metabolic process;GO:0005985//sucrose metabolic process;GO:0006970//response to osmotic stress;GO:0006970//response to osmotic stress;GO:0009409//response to cold;GO:0009409//response to cold;GO:0009409//response to cold;GO:0009413//response to flooding;GO:0009413//response to flooding;GO:0009414//response to wate…	GO:0005829//cytosol;GO:0005829//cytosol;GO:0009506//plasmodesma;GO:0009506//plasmodesma;GO:0005829//cytosol;GO:0005829//cytosol;GO:0009506//plasmodesma;GO:0009506//plasmodesma;GO:0005829//cytosol;GO:0005829//cytosol;GO:0009506//plasmodesma;GO:0009506//plasmodesma;	GO:0016157//sucrose synthase activity;GO:0016157//sucrose synthase activity;GO:0016157//sucrose synthase activity;GO:0016157//sucrose synthase activity;GO:0016157//sucrose synthase activity;GO:0016740//transferase activity;GO:0016757//glycosyltransferase activity;GO:0016157//sucrose synthase activity;GO:0016157//sucrose synthase activity;GO:0016157//sucrose synthase activity;GO:0016157//sucrose s…	ko00500(Starch and sucrose metabolism)
AT2G43020	1718.22	1382.89	2053.55	1.48497	0.570432	2.15911e-09	8.12568e-07	Nodiff	2	17891503	17894635	+	2110	PAO2	GO:0005777;GO:0005777;GO:0005777;GO:0006598;GO:0006598;GO:0006598;GO:0016491;GO:0016491;GO:0016491;GO:0016491;GO:0046203;GO:0046208;GO:0046592;GO:0046592;GO:0046592;GO:0055114;GO:0055114;GO:0055114;	K17839	EC:1.5.3.17 1.5.3.-	Probable polyamine oxidase 2 [Source:UniProtKB/Swiss-Prot;Acc:Q9SKX5]	Q9SKX5 A0A5S9X6S4	GO:0006598//polyamine catabolic process;GO:0006598//polyamine catabolic process;GO:0006598//polyamine catabolic process;GO:0046203//spermidine catabolic process;GO:0046208//spermine catabolic process;GO:0055114//obsolete oxidation-reduction process;GO:0055114//obsolete oxidation-reduction process;GO:0055114//obsolete oxidation-reduction process;	GO:0005777//peroxisome;GO:0005777//peroxisome;GO:0005777//peroxisome;	GO:0016491//oxidoreductase activity;GO:0016491//oxidoreductase activity;GO:0016491//oxidoreductase activity;GO:0016491//oxidoreductase activity;GO:0046592//polyamine oxidase activity;GO:0046592//polyamine oxidase activity;GO:0046592//polyamine oxidase activity;	ko00770(Pantothenate and CoA biosynthesis);ko00410(beta-Alanine metabolism);ko00330(Arginine and proline metabolism)
AT1G51610	1381.57	1091.36	1671.77	1.53183	0.615255	2.3607e-09	8.74767e-07	Nodiff	1	19136214	19139989	+	2153	MTPC4	GO:0005773;GO:0005774;GO:0005774;GO:0006812;GO:0006812;GO:0008324;GO:0008324;GO:0016020;GO:0016021;GO:0016021;GO:0016021;GO:0055085;GO:0055085;GO:0098655;	K14696	-	Metal tolerance protein C4 [Source:UniProtKB/Swiss- Prot;Acc:Q8H1G3]	Q8H1G3 A0A178WIV9	GO:0006812//cation transport;GO:0006812//cation transport;GO:0055085//transmembrane transport;GO:0055085//transmembrane transport;GO:0098655//cation transmembrane transport;	GO:0005773//vacuole;GO:0005774//vacuolar membrane;GO:0005774//vacuolar membrane;GO:0016020//membrane;GO:0016021//integral component of membrane;GO:0016021//integral component of membrane;GO:0016021//integral component of membrane;	GO:0008324//cation transmembrane transporter activity;GO:0008324//cation transmembrane transporter activity;	-
AT3G25570	394.184	280.296	508.072	1.81263	0.858081	2.58379e-09	9.42928e-07	Nodiff	3	9287178	9289338	-	1785	SAMDC3	GO:0004014;GO:0004014;GO:0004014;GO:0004014;GO:0005829;GO:0005829;GO:0006557;GO:0006557;GO:0006596;GO:0006597;GO:0006597;GO:0006597;GO:0008295;GO:0008295;GO:0008295;GO:0008295;GO:0016829;GO:0016831;GO:0004014;GO:0004014;GO:0004014;GO:0004014;GO:0005829;GO:0005829;GO:0006557;GO:0006557;GO:0006596;GO:0006597;GO:0006597;GO:0006597;GO:0008295;GO:0008295;GO:0008295;GO:0008295;GO:0016829;GO:0016831;	K01611	EC:4.1.1.50	S-adenosylmethionine decarboxylase proenzyme 3 [Source:UniProtKB/Swiss-Prot;Acc:Q9LSU6]	Q9LSU6	GO:0006557//S-adenosylmethioninamine biosynthetic process;GO:0006557//S-adenosylmethioninamine biosynthetic process;GO:0006596//polyamine biosynthetic process;GO:0006597//spermine biosynthetic process;GO:0006597//spermine biosynthetic process;GO:0006597//spermine biosynthetic process;GO:0008295//spermidine biosynthetic process;GO:0008295//spermidine biosynthetic process;GO:0008295//spermidine bio…	GO:0005829//cytosol;GO:0005829//cytosol;GO:0005829//cytosol;GO:0005829//cytosol;	GO:0004014//adenosylmethionine decarboxylase activity;GO:0004014//adenosylmethionine decarboxylase activity;GO:0004014//adenosylmethionine decarboxylase activity;GO:0004014//adenosylmethionine decarboxylase activity;GO:0016829//lyase activity;GO:0016831//carboxy-lyase activity;GO:0004014//adenosylmethionine decarboxylase activity;GO:0004014//adenosylmethionine decarboxylase activity;GO:0004014//a…	ko00330(Arginine and proline metabolism);ko00270(Cysteine and methionine metabolism)
AT1G22770	1195.12	751.995	1638.25	2.17854	1.12336	2.70192e-09	9.71319e-07	Up Regulation	1	8061751	8067790	+	4303	GI	GO:0005515;GO:0005515;GO:0005634;GO:0005634;GO:0005634;GO:0005634;GO:0005654;GO:0005654;GO:0005737;GO:0005737;GO:0006355;GO:0006355;GO:0007275;GO:0007623;GO:0007623;GO:0009409;GO:0009409;GO:0009585;GO:0009585;GO:0009637;GO:0009637;GO:0009908;GO:0009908;GO:0009908;GO:0010017;GO:0010218;GO:0010218;GO:0010378;GO:0010378;GO:0030154;GO:0030154;GO:0042542;GO:0042542;GO:0042752;GO:0042752;GO:0042752;GO:…	K12124	-	Protein GIGANTEA [Source:UniProtKB/Swiss- Prot;Acc:Q9SQI2]	Q9SQI2 Q68KJ4 A0A654ED90	GO:0006355//regulation of transcription, DNA-templated;GO:0006355//regulation of transcription, DNA-templated;GO:0007275//multicellular organism development;GO:0007623//circadian rhythm;GO:0007623//circadian rhythm;GO:0009409//response to cold;GO:0009409//response to cold;GO:0009585//red, far-red light phototransduction;GO:0009585//red, far-red light phototransduction;GO:0009637//response to blue…	GO:0005634//nucleus;GO:0005634//nucleus;GO:0005634//nucleus;GO:0005634//nucleus;GO:0005654//nucleoplasm;GO:0005654//nucleoplasm;GO:0005737//cytoplasm;GO:0005737//cytoplasm;	GO:0005515//protein binding;GO:0005515//protein binding;	ko04712(Circadian rhythm - plant)
AT1G28230	418.86	301.605	536.114	1.77754	0.829878	3.22754e-09	1.14321e-06	Nodiff	1	9862041	9864779	-	1455	PUP1	GO:0005345;GO:0005345;GO:0005886;GO:0005887;GO:0005887;GO:0006863;GO:0006863;GO:0010184;GO:0010184;GO:0015211;GO:0015211;GO:0015211;GO:0015860;GO:0016020;GO:0016021;GO:0016021;GO:0016021;GO:1904823;	-	-	Purine permease 1 [Source:UniProtKB/Swiss- Prot;Acc:Q9FZ96]	Q9FZ96	GO:0006863//purine nucleobase transport;GO:0006863//purine nucleobase transport;GO:0010184//cytokinin transport;GO:0010184//cytokinin transport;GO:0015860//purine nucleoside transmembrane transport;GO:1904823//purine nucleobase transmembrane transport;	GO:0005886//plasma membrane;GO:0005887//integral component of plasma membrane;GO:0005887//integral component of plasma membrane;GO:0016020//membrane;GO:0016021//integral component of membrane;GO:0016021//integral component of membrane;GO:0016021//integral component of membrane;	GO:0005345//purine nucleobase transmembrane transporter activity;GO:0005345//purine nucleobase transmembrane transporter activity;GO:0015211//purine nucleoside transmembrane transporter activity;GO:0015211//purine nucleoside transmembrane transporter activity;GO:0015211//purine nucleoside transmembrane transporter activity;	-
AT3G46640	1178.01	934.883	1421.13	1.52012	0.604184	3.37101e-09	1.17673e-06	Nodiff	3	17183042	17186959	+	3916	PCL1	GO:0003677;GO:0003677;GO:0003700;GO:0003700;GO:0005634;GO:0005634;GO:0005634;GO:0006355;GO:0007623;GO:0007623;GO:0042753;GO:0042753;GO:0048511;GO:0003677;GO:0003677;GO:0003700;GO:0003700;GO:0005634;GO:0005634;GO:0006355;GO:0006355;GO:0007623;GO:0007623;GO:0010468;GO:0010468;GO:0003677;GO:0003677;GO:0003700;GO:0003700;GO:0005634;GO:0005634;GO:0005634;GO:0006355;GO:0007623;GO:0007623;GO:0042753;GO:…	-	-	Homeodomain-like superfamily protein [Source:UniProtKB/TrEMBL;Acc:F4J959]	Q9SNB4 A0A654FDC6	GO:0006355//regulation of transcription, DNA-templated;GO:0007623//circadian rhythm;GO:0007623//circadian rhythm;GO:0042753//positive regulation of circadian rhythm;GO:0042753//positive regulation of circadian rhythm;GO:0048511//rhythmic process;GO:0006355//regulation of transcription, DNA-templated;GO:0006355//regulation of transcription, DNA-templated;GO:0007623//circadian rhythm;GO:0007623//ci…	GO:0005634//nucleus;GO:0005634//nucleus;GO:0005634//nucleus;GO:0005634//nucleus;GO:0005634//nucleus;GO:0005634//nucleus;GO:0005634//nucleus;GO:0005634//nucleus;	GO:0003677//DNA binding;GO:0003677//DNA binding;GO:0003700//DNA-binding transcription factor activity;GO:0003700//DNA-binding transcription factor activity;GO:0003677//DNA binding;GO:0003677//DNA binding;GO:0003700//DNA-binding transcription factor activity;GO:0003700//DNA-binding transcription factor activity;GO:0003677//DNA binding;GO:0003677//DNA binding;GO:0003700//DNA-binding transcription f…	-
AT1G72450	1817.36	1372.31	2262.4	1.6486	0.721245	4.27523e-09	1.47104e-06	Nodiff	1	27273968	27276562	-	2128	TIFY11B	GO:0005515;GO:0005515;GO:0005634;GO:0005634;GO:0005634;GO:0005634;GO:0006952;GO:0006952;GO:0009611;GO:0009611;GO:0009611;GO:0009753;GO:0009753;GO:0031347;GO:0031347;GO:2000022;GO:2000022;GO:0005634;	K13464	-	TIFY11B [Source:UniProtKB/TrEMBL;Acc:A0A178W2J3]	Q9C9E3 A0A178W2J3	GO:0006952//defense response;GO:0006952//defense response;GO:0009611//response to wounding;GO:0009611//response to wounding;GO:0009611//response to wounding;GO:0009753//response to jasmonic acid;GO:0009753//response to jasmonic acid;GO:0031347//regulation of defense response;GO:0031347//regulation of defense response;GO:2000022//regulation of jasmonic acid mediated signaling pathway;GO:2000022//r…	GO:0005634//nucleus;GO:0005634//nucleus;GO:0005634//nucleus;GO:0005634//nucleus;GO:0005634//nucleus;	GO:0005515//protein binding;GO:0005515//protein binding;	ko04075(Plant hormone signal transduction)
AT1G68050	1882.09	1477.16	2287.01	1.54824	0.63063	4.8171e-09	1.62396e-06	Nodiff	1	25508639	25510907	+	2168	ADO3	GO:0005515;GO:0005515;GO:0005515;GO:0005634;GO:0005634;GO:0005634;GO:0005737;GO:0005829;GO:0005829;GO:0006355;GO:0006355;GO:0007623;GO:0007623;GO:0007623;GO:0009637;GO:0009637;GO:0009637;GO:0009881;GO:0009881;GO:0009908;GO:0009908;GO:0009911;GO:0009911;GO:0010468;GO:0010468;GO:0016567;GO:0016567;GO:0018298;GO:0018298;GO:0019005;GO:0019005;GO:0048511;GO:0050896;GO:2001007;	K12116	-	FKF1 [Source:UniProtKB/TrEMBL;Acc:A0A178W8F6]	Q9C9W9 A0A178W8F6	GO:0006355//regulation of transcription, DNA-templated;GO:0006355//regulation of transcription, DNA-templated;GO:0007623//circadian rhythm;GO:0007623//circadian rhythm;GO:0007623//circadian rhythm;GO:0009637//response to blue light;GO:0009637//response to blue light;GO:0009637//response to blue light;GO:0009908//flower development;GO:0009908//flower development;GO:0009911//positive regulation of …	GO:0005634//nucleus;GO:0005634//nucleus;GO:0005634//nucleus;GO:0005737//cytoplasm;GO:0005829//cytosol;GO:0005829//cytosol;GO:0019005//SCF ubiquitin ligase complex;GO:0019005//SCF ubiquitin ligase complex;	GO:0005515//protein binding;GO:0005515//protein binding;GO:0005515//protein binding;GO:0009881//photoreceptor activity;GO:0009881//photoreceptor activity;	ko04712(Circadian rhythm - plant)
AT3G03780	3740.7	2828.71	4652.69	1.64481	0.717921	4.85448e-09	1.62396e-06	Nodiff	3	956862	961032	+	3042	MS2	GO:0003729;GO:0003871;GO:0003871;GO:0003871;GO:0005576;GO:0005737;GO:0005829;GO:0005829;GO:0005829;GO:0005829;GO:0005886;GO:0005886;GO:0008168;GO:0008270;GO:0008270;GO:0008652;GO:0008652;GO:0008652;GO:0008705;GO:0008705;GO:0008705;GO:0009086;GO:0009086;GO:0009086;GO:0009086;GO:0009086;GO:0009506;GO:0009506;GO:0009507;GO:0009507;GO:0009651;GO:0009941;GO:0009941;GO:0016740;GO:0032259;GO:0046686;GO:…	K00549	EC:2.1.1.14	5-methyltetrahydropteroyltriglutamate--homocysteine methyltransferase 2 [Source:UniProtKB/Swiss- Prot;Acc:Q9SRV5]	Q9SRV5 A0A178VKB3	GO:0008652//cellular amino acid biosynthetic process;GO:0008652//cellular amino acid biosynthetic process;GO:0008652//cellular amino acid biosynthetic process;GO:0009086//methionine biosynthetic process;GO:0009086//methionine biosynthetic process;GO:0009086//methionine biosynthetic process;GO:0009086//methionine biosynthetic process;GO:0009086//methionine biosynthetic process;GO:0009651//response…	GO:0005576//extracellular region;GO:0005737//cytoplasm;GO:0005829//cytosol;GO:0005829//cytosol;GO:0005829//cytosol;GO:0005829//cytosol;GO:0005886//plasma membrane;GO:0005886//plasma membrane;GO:0009506//plasmodesma;GO:0009506//plasmodesma;GO:0009507//chloroplast;GO:0009507//chloroplast;GO:0009941//chloroplast envelope;GO:0009941//chloroplast envelope;GO:0048046//apoplast;GO:0048046//apoplast;GO:0…	GO:0003729//mRNA binding;GO:0003871//5-methyltetrahydropteroyltriglutamate-homocysteine S-methyltransferase activity;GO:0003871//5-methyltetrahydropteroyltriglutamate-homocysteine S-methyltransferase activity;GO:0003871//5-methyltetrahydropteroyltriglutamate-homocysteine S-methyltransferase activity;GO:0008168//methyltransferase activity;GO:0008270//zinc ion binding;GO:0008270//zinc ion binding;G…	ko00450(Selenocompound metabolism);ko00270(Cysteine and methionine metabolism)
AT1G13609	1414.95	1797.2	1032.69	0.574607	-0.799353	5.18197e-09	1.70977e-06	Nodiff	1	4662698	4663253	+	501	-	GO:0005576;GO:0005576;GO:0006952;GO:0031640;GO:0031640;GO:0050832;GO:0050832;	-	-	Defensin-like protein 287 [Source:UniProtKB/Swiss- Prot;Acc:Q2V4N4]	Q2V4N4 A0A654EAC1	GO:0006952//defense response;GO:0031640//killing of cells of other organism;GO:0031640//killing of cells of other organism;GO:0050832//defense response to fungus;GO:0050832//defense response to fungus;	GO:0005576//extracellular region;GO:0005576//extracellular region;	-	-
AT1G71030	279.205	174.982	383.429	2.19125	1.13175	6.26212e-09	2.03823e-06	Up Regulation	1	26795052	26796532	-	1395	ATMYBL2	GO:0000976;GO:0003677;GO:0003700;GO:0003700;GO:0005515;GO:0005634;GO:0005634;GO:0005634;GO:0006355;GO:0009651;GO:0009718;GO:0009718;GO:0009723;GO:0009737;GO:0009739;GO:0009751;GO:0009753;GO:0010023;GO:0010023;GO:0030154;GO:0030154;GO:0043565;GO:0044212;GO:0046686;GO:0003677;GO:0005634;	K09422	-	At1g71030/F23N20_2 [Source:UniProtKB/TrEMBL;Acc:Q9C9A5]	A0A1P8AQS9	GO:0006355//regulation of transcription, DNA-templated;GO:0009651//response to salt stress;GO:0009718//anthocyanin-containing compound biosynthetic process;GO:0009718//anthocyanin-containing compound biosynthetic process;GO:0009723//response to ethylene;GO:0009737//response to abscisic acid;GO:0009739//response to gibberellin;GO:0009751//response to salicylic acid;GO:0009753//response to jasmonic…	GO:0005634//nucleus;GO:0005634//nucleus;GO:0005634//nucleus;GO:0005634//nucleus;	GO:0000976//transcription cis-regulatory region binding;GO:0003677//DNA binding;GO:0003700//DNA-binding transcription factor activity;GO:0003700//DNA-binding transcription factor activity;GO:0005515//protein binding;GO:0043565//sequence-specific DNA binding;GO:0003677//DNA binding;	-
AT2G05070	7454.57	4786.29	10122.8	2.11497	1.08064	7.17908e-09	2.28133e-06	Up Regulation	2	1799234	1800472	-	1143	LHCB2.2	GO:0003729;GO:0005739;GO:0005774;GO:0005774;GO:0009269;GO:0009269;GO:0009409;GO:0009409;GO:0009416;GO:0009416;GO:0009416;GO:0009507;GO:0009507;GO:0009507;GO:0009517;GO:0009517;GO:0009522;GO:0009522;GO:0009523;GO:0009523;GO:0009534;GO:0009534;GO:0009535;GO:0009535;GO:0009535;GO:0009535;GO:0009536;GO:0009579;GO:0009579;GO:0009579;GO:0009644;GO:0009644;GO:0009645;GO:0009645;GO:0009765;GO:0009765;GO:…	K08913	-	Chlorophyll a-b binding protein 2.2, chloroplastic [Source:UniProtKB/Swiss-Prot;Acc:Q9S7J7]	Q9S7J7 A0A654ETC9	GO:0009269//response to desiccation;GO:0009269//response to desiccation;GO:0009409//response to cold;GO:0009409//response to cold;GO:0009416//response to light stimulus;GO:0009416//response to light stimulus;GO:0009416//response to light stimulus;GO:0009644//response to high light intensity;GO:0009644//response to high light intensity;GO:0009645//response to low light intensity stimulus;GO:000964…	GO:0005739//mitochondrion;GO:0005774//vacuolar membrane;GO:0005774//vacuolar membrane;GO:0009507//chloroplast;GO:0009507//chloroplast;GO:0009507//chloroplast;GO:0009517//PSII associated light-harvesting complex II;GO:0009517//PSII associated light-harvesting complex II;GO:0009522//photosystem I;GO:0009522//photosystem I;GO:0009523//photosystem II;GO:0009523//photosystem II;GO:0009534//chloroplast…	GO:0003729//mRNA binding;GO:0016168//chlorophyll binding;GO:0016168//chlorophyll binding;GO:0046872//metal ion binding;GO:0046872//metal ion binding;	ko00196(Photosynthesis - antenna proteins)
AT2G03850	88.6366	44.2151	133.058	3.00933	1.58944	7.19842e-09	2.28133e-06	Up Regulation	2	1175581	1176802	+	853	-	GO:0009507;GO:0009507;	-	-	At2g03850 [Source:UniProtKB/TrEMBL;Acc:Q9SI55]	Q9SI55	-	GO:0009507//chloroplast;GO:0009507//chloroplast;	-	-
AT5G37260	1443.4	1719.24	1167.56	0.679116	-0.55827	8.82391e-09	2.76016e-06	Nodiff	5	14751344	14753088	-	980	RVE2	GO:0003677;GO:0003677;GO:0003700;GO:0003700;GO:0005515;GO:0005634;GO:0005634;GO:0006355;GO:0006355;GO:0007623;GO:0007623;GO:0009651;GO:0009723;GO:0009733;GO:0009737;GO:0009739;GO:0009751;GO:0009753;GO:0009845;GO:0009845;GO:0009909;GO:0009909;GO:0048511;	-	-	Protein REVEILLE 2 [Source:UniProtKB/Swiss- Prot;Acc:F4K5X6]	F4K5X6 A0A654G5P5	GO:0006355//regulation of transcription, DNA-templated;GO:0006355//regulation of transcription, DNA-templated;GO:0007623//circadian rhythm;GO:0007623//circadian rhythm;GO:0009651//response to salt stress;GO:0009723//response to ethylene;GO:0009733//response to auxin;GO:0009737//response to abscisic acid;GO:0009739//response to gibberellin;GO:0009751//response to salicylic acid;GO:0009753//respons…	GO:0005634//nucleus;GO:0005634//nucleus;	GO:0003677//DNA binding;GO:0003677//DNA binding;GO:0003700//DNA-binding transcription factor activity;GO:0003700//DNA-binding transcription factor activity;GO:0005515//protein binding;	-
AT4G11000	259.13	177.66	340.599	1.91714	0.938952	9.64594e-09	2.97862e-06	Nodiff	4	6730928	6732599	+	1541	-	GO:0008150;GO:0016020;GO:0016021;GO:0016021;	-	-	Ankyrin repeat family protein [Source:TAIR;Acc:AT4G11000]	F4JN77	GO:0008150//biological_process;	GO:0016020//membrane;GO:0016021//integral component of membrane;GO:0016021//integral component of membrane;	-	-
AT2G27830	889.393	676.282	1102.5	1.63024	0.705086	1.09745e-08	3.34598e-06	Nodiff	2	11860218	11861525	+	1308	-	-	-	-	Expressed protein [Source:UniProtKB/TrEMBL;Acc:Q9ZUY4]	A0A178VR59 Q9ZUY4	-	-	-	-
AT5G52310	6083.52	3510.14	8656.9	2.46626	1.30232	1.13563e-08	3.40014e-06	Up Regulation	5	21240717	21243644	+	2663	RD29A	GO:0000302;GO:0000302;GO:0003674;GO:0005737;GO:0005737;GO:0005829;GO:0006970;GO:0006970;GO:0007623;GO:0007623;GO:0009409;GO:0009409;GO:0009409;GO:0009414;GO:0009414;GO:0009414;GO:0009536;GO:0009609;GO:0009609;GO:0009611;GO:0009611;GO:0009651;GO:0009651;GO:0009651;GO:0009737;GO:0009737;GO:0009737;GO:0009737;GO:0010150;GO:0010150;GO:0010555;GO:0010555;GO:0042538;GO:0042538;GO:1902074;GO:1902074;GO:…	-	-	Low-temperature-induced 78 kDa protein [Source:UniProtKB/Swiss-Prot;Acc:Q06738]	Q06738	GO:0000302//response to reactive oxygen species;GO:0000302//response to reactive oxygen species;GO:0006970//response to osmotic stress;GO:0006970//response to osmotic stress;GO:0007623//circadian rhythm;GO:0007623//circadian rhythm;GO:0009409//response to cold;GO:0009409//response to cold;GO:0009409//response to cold;GO:0009414//response to water deprivation;GO:0009414//response to water deprivat…	GO:0005737//cytoplasm;GO:0005737//cytoplasm;GO:0005829//cytosol;GO:0009536//plastid;	GO:0003674//molecular_function;	-
AT3G18080	10847.2	9167.89	12526.4	1.36634	0.450314	1.14345e-08	3.40014e-06	Nodiff	3	6191461	6194452	+	1992	BGLU44	GO:0004553;GO:0004553;GO:0004567;GO:0004567;GO:0005576;GO:0005576;GO:0005618;GO:0005618;GO:0005975;GO:0005975;GO:0008152;GO:0008422;GO:0008422;GO:0008422;GO:0009505;GO:0009505;GO:0016787;GO:0016798;GO:0022626;GO:0022626;GO:0046872;GO:0046872;GO:0047668;GO:0047668;GO:0080079;GO:0080079;GO:0080081;GO:0080081;GO:0080082;GO:0080082;GO:0080083;GO:0080083;GO:0102483;GO:0102483;	K05350	EC:3.2.1.21	Beta-glucosidase 44 [Source:UniProtKB/Swiss- Prot;Acc:Q9LV33]	Q9LV33	GO:0005975//carbohydrate metabolic process;GO:0005975//carbohydrate metabolic process;GO:0008152//metabolic process;	GO:0005576//extracellular region;GO:0005576//extracellular region;GO:0005618//cell wall;GO:0005618//cell wall;GO:0009505//plant-type cell wall;GO:0009505//plant-type cell wall;GO:0022626//cytosolic ribosome;GO:0022626//cytosolic ribosome;	GO:0004553//hydrolase activity, hydrolyzing O-glycosyl compounds;GO:0004553//hydrolase activity, hydrolyzing O-glycosyl compounds;GO:0004567//beta-mannosidase activity;GO:0004567//beta-mannosidase activity;GO:0008422//beta-glucosidase activity;GO:0008422//beta-glucosidase activity;GO:0008422//beta-glucosidase activity;GO:0016787//hydrolase activity;GO:0016798//hydrolase activity, acting on glycos…	ko00940(Phenylpropanoid biosynthesis);ko00500(Starch and sucrose metabolism);ko00460(Cyanoamino acid metabolism)
AT1G78370	10863.4	8952.45	12774.4	1.42692	0.512902	1.31688e-08	3.86808e-06	Nodiff	1	29484120	29485389	-	1147	GSTU20	GO:0004364;GO:0004364;GO:0004364;GO:0005515;GO:0005634;GO:0005634;GO:0005737;GO:0005737;GO:0005737;GO:0005737;GO:0005739;GO:0005829;GO:0005829;GO:0005829;GO:0006749;GO:0006749;GO:0009407;GO:0009407;GO:0009507;GO:0009507;GO:0009629;GO:0009636;GO:0009735;GO:0016740;GO:0019899;GO:0019899;GO:0040008;GO:0040008;GO:0043295;GO:0048046;GO:0048046;GO:2000030;GO:2000030;	K00799	EC:2.5.1.18	Glutathione S-transferase U20 [Source:UniProtKB/Swiss-Prot;Acc:Q8L7C9]	Q8L7C9 A0A654F0Y6	GO:0006749//glutathione metabolic process;GO:0006749//glutathione metabolic process;GO:0009407//toxin catabolic process;GO:0009407//toxin catabolic process;GO:0009629//response to gravity;GO:0009636//response to toxic substance;GO:0009735//response to cytokinin;GO:0040008//regulation of growth;GO:0040008//regulation of growth;GO:2000030//regulation of response to red or far red light;GO:2000030//…	GO:0005634//nucleus;GO:0005634//nucleus;GO:0005737//cytoplasm;GO:0005737//cytoplasm;GO:0005737//cytoplasm;GO:0005737//cytoplasm;GO:0005739//mitochondrion;GO:0005829//cytosol;GO:0005829//cytosol;GO:0005829//cytosol;GO:0009507//chloroplast;GO:0009507//chloroplast;GO:0048046//apoplast;GO:0048046//apoplast;	GO:0004364//glutathione transferase activity;GO:0004364//glutathione transferase activity;GO:0004364//glutathione transferase activity;GO:0005515//protein binding;GO:0016740//transferase activity;GO:0019899//enzyme binding;GO:0019899//enzyme binding;GO:0043295//glutathione binding;	ko05418(Fluid shear stress and atherosclerosis);ko05225(Hepatocellular carcinoma);ko05208(Chemical carcinogenesis - reactive oxygen species);ko05207(Chemical carcinogenesis - receptor activation);ko05204(Chemical carcinogenesis - DNA adducts);ko05200(Pathways in cancer);ko04212(Longevity regulating pathway - worm);ko01524(Platinum drug resistance);ko00983(Drug metabolism - other enzymes);ko00982(…
AT1G67900	3340.9	4182.25	2499.55	0.597658	-0.742608	1.34174e-08	3.89362e-06	Nodiff	1	25464376	25470189	+	5558	-	GO:0016567;GO:0016567;GO:0016567;GO:0016567;GO:0016567;GO:0016567;GO:0016567;GO:0016567;GO:0016567;GO:0016567;GO:0016567;GO:0016567;	-	-	BTB/POZ domain-containing protein At1g67900 [Source:UniProtKB/Swiss-Prot;Acc:Q9C9V6]	Q9C9V6 A0A178W6L6	GO:0016567//protein ubiquitination;GO:0016567//protein ubiquitination;GO:0016567//protein ubiquitination;GO:0016567//protein ubiquitination;GO:0016567//protein ubiquitination;GO:0016567//protein ubiquitination;GO:0016567//protein ubiquitination;GO:0016567//protein ubiquitination;GO:0016567//protein ubiquitination;GO:0016567//protein ubiquitination;GO:0016567//protein ubiquitination;GO:0016567//pr…	-	-	-
AT2G15880	1141.53	832.886	1450.17	1.74114	0.800032	1.38765e-08	3.97891e-06	Nodiff	2	6917514	6920319	-	2709	PEX3	GO:0005199;GO:0005199;GO:0005576;GO:0005576;GO:0005618;GO:0005618;GO:0071555;GO:0071555;	-	-	Pollen-specific leucine-rich repeat extensin-like protein 3 [Source:UniProtKB/Swiss-Prot;Acc:Q9XIL9]	Q9XIL9	GO:0071555//cell wall organization;GO:0071555//cell wall organization;	GO:0005576//extracellular region;GO:0005576//extracellular region;GO:0005618//cell wall;GO:0005618//cell wall;	GO:0005199//structural constituent of cell wall;GO:0005199//structural constituent of cell wall;	-
AT5G15960	129.734	62.7902	196.678	3.1323	1.64722	1.51802e-08	4.30153e-06	Up Regulation	5	5209717	5210826	+	829	KIN1	GO:0003674;GO:0005829;GO:0006970;GO:0006970;GO:0009409;GO:0009409;GO:0009414;GO:0009414;GO:0009631;GO:0009631;GO:0009737;GO:0009737;GO:0010017;GO:0010017;	-	-	Stress-induced protein KIN1 [Source:UniProtKB/Swiss-Prot;Acc:P18612]	P18612 A0A178UK02	GO:0006970//response to osmotic stress;GO:0006970//response to osmotic stress;GO:0009409//response to cold;GO:0009409//response to cold;GO:0009414//response to water deprivation;GO:0009414//response to water deprivation;GO:0009631//cold acclimation;GO:0009631//cold acclimation;GO:0009737//response to abscisic acid;GO:0009737//response to abscisic acid;GO:0010017//red or far-red light signaling pa…	GO:0005829//cytosol;	GO:0003674//molecular_function;	-
AT4G17090	5219.72	3591.73	6847.72	1.90653	0.930947	1.70413e-08	4.77274e-06	Nodiff	4	9604962	9607402	-	2103	BAM3	GO:0000024;GO:0000024;GO:0000272;GO:0000272;GO:0000272;GO:0005829;GO:0005975;GO:0005983;GO:0005983;GO:0008152;GO:0009409;GO:0009409;GO:0009507;GO:0009536;GO:0009570;GO:0009570;GO:0016161;GO:0016161;GO:0016161;GO:0016161;GO:0016787;GO:0016798;GO:0102229;GO:0102229;	K01177	EC:3.2.1.2	Beta-amylase 3, chloroplastic [Source:UniProtKB/Swiss-Prot;Acc:O23553]	O23553 A0A178V4I8	GO:0000024//maltose biosynthetic process;GO:0000024//maltose biosynthetic process;GO:0000272//polysaccharide catabolic process;GO:0000272//polysaccharide catabolic process;GO:0000272//polysaccharide catabolic process;GO:0005975//carbohydrate metabolic process;GO:0005983//starch catabolic process;GO:0005983//starch catabolic process;GO:0008152//metabolic process;GO:0009409//response to cold;GO:000…	GO:0005829//cytosol;GO:0009507//chloroplast;GO:0009536//plastid;GO:0009570//chloroplast stroma;GO:0009570//chloroplast stroma;	GO:0016161//beta-amylase activity;GO:0016161//beta-amylase activity;GO:0016161//beta-amylase activity;GO:0016161//beta-amylase activity;GO:0016787//hydrolase activity;GO:0016798//hydrolase activity, acting on glycosyl bonds;GO:0102229//amylopectin maltohydrolase activity;GO:0102229//amylopectin maltohydrolase activity;	ko00500(Starch and sucrose metabolism)
AT2G43550	1590.3	1294.84	1885.76	1.45636	0.542371	1.80137e-08	4.98711e-06	Nodiff	2	18073305	18073651	+	270	ATTI6	GO:0005575;GO:0005576;GO:0005576;GO:0005576;GO:0006952;GO:0006952;GO:0006952;GO:0008150;GO:0008200;GO:0008200;GO:0009405;GO:0009405;GO:0019871;GO:0019871;GO:0031640;GO:0031640;GO:0050832;GO:0050832;	-	-	Defensin-like protein 197 [Source:UniProtKB/Swiss- Prot;Acc:O22869]	O22869	GO:0006952//defense response;GO:0006952//defense response;GO:0006952//defense response;GO:0008150//biological_process;GO:0009405//obsolete pathogenesis;GO:0009405//obsolete pathogenesis;GO:0031640//killing of cells of other organism;GO:0031640//killing of cells of other organism;GO:0050832//defense response to fungus;GO:0050832//defense response to fungus;	GO:0005575//cellular_component;GO:0005576//extracellular region;GO:0005576//extracellular region;GO:0005576//extracellular region;	GO:0008200//ion channel inhibitor activity;GO:0008200//ion channel inhibitor activity;GO:0019871//sodium channel inhibitor activity;GO:0019871//sodium channel inhibitor activity;	-
AT1G75910	489.351	168.295	810.407	4.8154	2.26766	1.91019e-08	5.22828e-06	Up Regulation	1	28501434	28503283	+	1296	EXL4	GO:0005576;GO:0005576;GO:0005576;GO:0006629;GO:0006629;GO:0006629;GO:0016042;GO:0016042;GO:0016298;GO:0016298;GO:0016298;GO:0016787;GO:0016788;GO:0016788;GO:0070505;GO:0070505;	-	-	GDSL esterase/lipase EXL4 [Source:UniProtKB/Swiss- Prot;Acc:Q0WUV7]	Q0WUV7 A0A178WJM0	GO:0006629//lipid metabolic process;GO:0006629//lipid metabolic process;GO:0006629//lipid metabolic process;GO:0016042//lipid catabolic process;GO:0016042//lipid catabolic process;	GO:0005576//extracellular region;GO:0005576//extracellular region;GO:0005576//extracellular region;GO:0070505//pollen coat;GO:0070505//pollen coat;	GO:0016298//lipase activity;GO:0016298//lipase activity;GO:0016298//lipase activity;GO:0016787//hydrolase activity;GO:0016788//hydrolase activity, acting on ester bonds;GO:0016788//hydrolase activity, acting on ester bonds;	-
AT4G13770	8612.71	7261.7	9963.71	1.37209	0.456376	1.96617e-08	5.32103e-06	Nodiff	4	7990429	7992429	-	1909	CYP83A1	GO:0004497;GO:0004497;GO:0005506;GO:0005506;GO:0005783;GO:0005789;GO:0005789;GO:0005829;GO:0009625;GO:0009625;GO:0016020;GO:0016020;GO:0016021;GO:0016021;GO:0016491;GO:0016705;GO:0016705;GO:0016709;GO:0016709;GO:0019761;GO:0019761;GO:0020037;GO:0020037;GO:0046872;GO:0055114;GO:0055114;GO:0055114;	K12156	EC:1.14.14.43	Cytochrome P450 83A1 [Source:UniProtKB/Swiss- Prot;Acc:P48421]	P48421 A0A178UZS6	GO:0009625//response to insect;GO:0009625//response to insect;GO:0019761//glucosinolate biosynthetic process;GO:0019761//glucosinolate biosynthetic process;GO:0055114//obsolete oxidation-reduction process;GO:0055114//obsolete oxidation-reduction process;GO:0055114//obsolete oxidation-reduction process;	GO:0005783//endoplasmic reticulum;GO:0005789//endoplasmic reticulum membrane;GO:0005789//endoplasmic reticulum membrane;GO:0005829//cytosol;GO:0016020//membrane;GO:0016020//membrane;GO:0016021//integral component of membrane;GO:0016021//integral component of membrane;	GO:0004497//monooxygenase activity;GO:0004497//monooxygenase activity;GO:0005506//iron ion binding;GO:0005506//iron ion binding;GO:0016491//oxidoreductase activity;GO:0016705//oxidoreductase activity, acting on paired donors, with incorporation or reduction of molecular oxygen;GO:0016705//oxidoreductase activity, acting on paired donors, with incorporation or reduction of molecular oxygen;GO:0016…	ko00966(Glucosinolate biosynthesis)
AT1G47400	260.879	342.063	179.696	0.525329	-0.928706	2.24956e-08	6.02034e-06	Nodiff	1	17385707	17386485	+	779	-	GO:0005634;GO:0005829;GO:0034758;GO:0046914;GO:1990641;	-	-	unknown protein; BEST Arabidopsis thaliana protein match is: unknown protein (TAIR:AT1G47395.1); Ha. [Source:TAIR;Acc:AT1G47400]	A0A178W0F5 Q3ECW0	GO:0034758//positive regulation of iron ion transport;GO:1990641//response to iron ion starvation;	GO:0005634//nucleus;GO:0005829//cytosol;	GO:0046914//transition metal ion binding;	-
AT1G15670	587.478	450.281	724.675	1.60938	0.686508	2.46479e-08	6.52383e-06	Nodiff	1	5389952	5391672	+	1721	-	GO:0005515;GO:0005829;GO:0005829;GO:0080037;GO:0080037;GO:2000762;GO:2000762;	-	-	F-box/kelch-repeat protein At1g15670 [Source:UniProtKB/Swiss-Prot;Acc:Q9LMR5]	Q9LMR5	GO:0080037//negative regulation of cytokinin-activated signaling pathway;GO:0080037//negative regulation of cytokinin-activated signaling pathway;GO:2000762//regulation of phenylpropanoid metabolic process;GO:2000762//regulation of phenylpropanoid metabolic process;	GO:0005829//cytosol;GO:0005829//cytosol;	GO:0005515//protein binding;	-
AT2G05100	7744.86	4916.84	10572.9	2.15034	1.10457	2.73319e-08	7.15561e-06	Up Regulation	2	1822990	1824480	-	1406	LHCB2.1	GO:0005739;GO:0009269;GO:0009269;GO:0009409;GO:0009409;GO:0009416;GO:0009416;GO:0009416;GO:0009507;GO:0009507;GO:0009507;GO:0009517;GO:0009517;GO:0009522;GO:0009522;GO:0009523;GO:0009523;GO:0009535;GO:0009535;GO:0009535;GO:0009535;GO:0009536;GO:0009579;GO:0009579;GO:0009579;GO:0009637;GO:0009644;GO:0009644;GO:0009645;GO:0009645;GO:0009765;GO:0009765;GO:0009768;GO:0009768;GO:0009768;GO:0009769;GO:…	K08913	-	photosystem II light harvesting complex gene 2.1 [Source:TAIR;Acc:AT2G05100]	Q9SHR7	GO:0009269//response to desiccation;GO:0009269//response to desiccation;GO:0009409//response to cold;GO:0009409//response to cold;GO:0009416//response to light stimulus;GO:0009416//response to light stimulus;GO:0009416//response to light stimulus;GO:0009637//response to blue light;GO:0009644//response to high light intensity;GO:0009644//response to high light intensity;GO:0009645//response to low…	GO:0005739//mitochondrion;GO:0009507//chloroplast;GO:0009507//chloroplast;GO:0009507//chloroplast;GO:0009517//PSII associated light-harvesting complex II;GO:0009517//PSII associated light-harvesting complex II;GO:0009522//photosystem I;GO:0009522//photosystem I;GO:0009523//photosystem II;GO:0009523//photosystem II;GO:0009535//chloroplast thylakoid membrane;GO:0009535//chloroplast thylakoid membra…	GO:0016168//chlorophyll binding;GO:0016168//chlorophyll binding;GO:0019904//protein domain specific binding;GO:0019904//protein domain specific binding;GO:0046872//metal ion binding;GO:0046872//metal ion binding;GO:0016168//chlorophyll binding;GO:0016168//chlorophyll binding;	ko00196(Photosynthesis - antenna proteins)
AT5G20330	10.6519	0	21.3039	Inf	Inf	3.35447e-08	8.68773e-06	Up Regulation	5	6871511	6873112	+	1602	BG4	GO:0004553;GO:0004553;GO:0005576;GO:0005576;GO:0005975;GO:0005975;GO:0006952;GO:0006952;GO:0008152;GO:0016787;GO:0016798;GO:0042973;GO:0042973;GO:0046658;GO:0046658;	-	-	Probable glucan endo-1,3-beta-glucosidase BG4 [Source:UniProtKB/Swiss-Prot;Acc:O49352]	O49352	GO:0005975//carbohydrate metabolic process;GO:0005975//carbohydrate metabolic process;GO:0006952//defense response;GO:0006952//defense response;GO:0008152//metabolic process;	GO:0005576//extracellular region;GO:0005576//extracellular region;GO:0046658//anchored component of plasma membrane;GO:0046658//anchored component of plasma membrane;	GO:0004553//hydrolase activity, hydrolyzing O-glycosyl compounds;GO:0004553//hydrolase activity, hydrolyzing O-glycosyl compounds;GO:0016787//hydrolase activity;GO:0016798//hydrolase activity, acting on glycosyl bonds;GO:0042973//glucan endo-1,3-beta-D-glucosidase activity;GO:0042973//glucan endo-1,3-beta-D-glucosidase activity;	-
AT1G70290	2123.61	1761.33	2485.89	1.41137	0.497096	3.40576e-08	8.72671e-06	Nodiff	1	26470795	26474833	-	3349	TPS8	GO:0003824;GO:0003824;GO:0005737;GO:0005737;GO:0005829;GO:0005992;GO:0005992;GO:0016311;GO:0016311;GO:0016740;GO:0016740;GO:0016757;GO:0016757;GO:0070413;GO:0003824;GO:0003824;GO:0005992;GO:0005992;	K16055	EC:2.4.1.15 3.1.3.12	Probable alpha,alpha-trehalose-phosphate synthase [UDP-forming] 8 [Source:UniProtKB/Swiss-Prot;Acc:Q0WUI9]	Q0WUI9 A0A068FL15	GO:0005992//trehalose biosynthetic process;GO:0005992//trehalose biosynthetic process;GO:0016311//dephosphorylation;GO:0016311//dephosphorylation;GO:0070413//trehalose metabolism in response to stress;GO:0005992//trehalose biosynthetic process;GO:0005992//trehalose biosynthetic process;	GO:0005737//cytoplasm;GO:0005737//cytoplasm;GO:0005829//cytosol;	GO:0003824//catalytic activity;GO:0003824//catalytic activity;GO:0016740//transferase activity;GO:0016740//transferase activity;GO:0016757//glycosyltransferase activity;GO:0016757//glycosyltransferase activity;GO:0003824//catalytic activity;GO:0003824//catalytic activity;	ko00500(Starch and sucrose metabolism)
AT4G25100	332.05	202.774	461.326	2.27507	1.18591	3.58609e-08	9.09207e-06	Up Regulation	4	12884300	12887011	-	1553	FSD1	GO:0004784;GO:0004784;GO:0004784;GO:0004784;GO:0005507;GO:0005507;GO:0005515;GO:0005737;GO:0005737;GO:0005739;GO:0005739;GO:0005829;GO:0005886;GO:0005886;GO:0005886;GO:0006801;GO:0006801;GO:0006979;GO:0006979;GO:0007623;GO:0007623;GO:0009507;GO:0009507;GO:0009507;GO:0009536;GO:0009570;GO:0009570;GO:0009570;GO:0009579;GO:0009579;GO:0009642;GO:0009642;GO:0009941;GO:0009941;GO:0010193;GO:0010193;GO:…	K04564	EC:1.15.1.1	Superoxide dismutase [Fe] 1, chloroplastic [Source:UniProtKB/Swiss-Prot;Acc:P21276]	P21276 A0A654FSM5	GO:0006801//superoxide metabolic process;GO:0006801//superoxide metabolic process;GO:0006979//response to oxidative stress;GO:0006979//response to oxidative stress;GO:0007623//circadian rhythm;GO:0007623//circadian rhythm;GO:0009642//response to light intensity;GO:0009642//response to light intensity;GO:0010193//response to ozone;GO:0010193//response to ozone;GO:0019430//removal of superoxide rad…	GO:0005737//cytoplasm;GO:0005737//cytoplasm;GO:0005739//mitochondrion;GO:0005739//mitochondrion;GO:0005829//cytosol;GO:0005886//plasma membrane;GO:0005886//plasma membrane;GO:0005886//plasma membrane;GO:0009507//chloroplast;GO:0009507//chloroplast;GO:0009507//chloroplast;GO:0009536//plastid;GO:0009570//chloroplast stroma;GO:0009570//chloroplast stroma;GO:0009570//chloroplast stroma;GO:0009579//th…	GO:0004784//superoxide dismutase activity;GO:0004784//superoxide dismutase activity;GO:0004784//superoxide dismutase activity;GO:0004784//superoxide dismutase activity;GO:0005507//copper ion binding;GO:0005507//copper ion binding;GO:0005515//protein binding;GO:0016491//oxidoreductase activity;GO:0019904//protein domain specific binding;GO:0019904//protein domain specific binding;GO:0046872//metal…	ko05417(Lipid and atherosclerosis);ko05208(Chemical carcinogenesis - reactive oxygen species);ko05016(Huntington disease);ko04213(Longevity regulating pathway - multiple species);ko04212(Longevity regulating pathway - worm);ko04211(Longevity regulating pathway);ko04146(Peroxisome);ko04068(FoxO signaling pathway);ko04013(MAPK signaling pathway - fly)
AT5G19140	10442.2	8894.56	11989.8	1.348	0.430817	4.15001e-08	1.04122e-05	Nodiff	5	6423153	6426166	+	1426	ATAILP1	GO:0005886;GO:0005886;GO:0009536;	-	-	Aluminum induced protein with YGL and LRDR motifs [Source:UniProtKB/TrEMBL;Acc:Q94BR2]	F4JZM6	-	GO:0005886//plasma membrane;GO:0005886//plasma membrane;GO:0009536//plastid;	-	-
AT1G22070	1194.47	960.282	1428.66	1.48775	0.573132	4.44711e-08	1.10426e-05	Nodiff	1	7789133	7792139	+	1991	TGA3	GO:0003677;GO:0003700;GO:0003700;GO:0003700;GO:0005515;GO:0005515;GO:0005515;GO:0005516;GO:0005516;GO:0005634;GO:0005634;GO:0005634;GO:0006351;GO:0006351;GO:0006355;GO:0006355;GO:0006952;GO:0009626;GO:0009626;GO:0009862;GO:0009862;GO:0042742;GO:0042742;GO:0043565;GO:0043565;	K14431	-	At1g22070 [Source:UniProtKB/TrEMBL;Acc:Q147Q9]	Q39234 Q147Q9	GO:0006351//transcription, DNA-templated;GO:0006351//transcription, DNA-templated;GO:0006355//regulation of transcription, DNA-templated;GO:0006355//regulation of transcription, DNA-templated;GO:0006952//defense response;GO:0009626//plant-type hypersensitive response;GO:0009626//plant-type hypersensitive response;GO:0009862//systemic acquired resistance, salicylic acid mediated signaling pathway;…	GO:0005634//nucleus;GO:0005634//nucleus;GO:0005634//nucleus;	GO:0003677//DNA binding;GO:0003700//DNA-binding transcription factor activity;GO:0003700//DNA-binding transcription factor activity;GO:0003700//DNA-binding transcription factor activity;GO:0005515//protein binding;GO:0005515//protein binding;GO:0005515//protein binding;GO:0005516//calmodulin binding;GO:0005516//calmodulin binding;GO:0043565//sequence-specific DNA binding;GO:0043565//sequence-spec…	ko04075(Plant hormone signal transduction)
AT3G27060	2338.39	2782.27	1894.51	0.680922	-0.554439	4.8398e-08	1.1895e-05	Nodiff	3	9979841	9981620	-	1692	TSO2	GO:0004748;GO:0004748;GO:0005634;GO:0005634;GO:0005737;GO:0005737;GO:0006260;GO:0006260;GO:0006260;GO:0006281;GO:0006281;GO:0007275;GO:0007275;GO:0009263;GO:0009263;GO:0012501;GO:0012501;GO:0016491;GO:0016491;GO:0016491;GO:0046872;GO:0046872;GO:0051726;GO:0051726;GO:0055114;GO:0055114;GO:0055114;	K10808	EC:1.17.4.1	TSO2 [Source:UniProtKB/TrEMBL;Acc:A0A178VJE9]	Q9LSD0 A0A178VJE9	GO:0006260//DNA replication;GO:0006260//DNA replication;GO:0006260//DNA replication;GO:0006281//DNA repair;GO:0006281//DNA repair;GO:0007275//multicellular organism development;GO:0007275//multicellular organism development;GO:0009263//deoxyribonucleotide biosynthetic process;GO:0009263//deoxyribonucleotide biosynthetic process;GO:0012501//programmed cell death;GO:0012501//programmed cell death;G…	GO:0005634//nucleus;GO:0005634//nucleus;GO:0005737//cytoplasm;GO:0005737//cytoplasm;	GO:0004748//ribonucleoside-diphosphate reductase activity, thioredoxin disulfide as acceptor;GO:0004748//ribonucleoside-diphosphate reductase activity, thioredoxin disulfide as acceptor;GO:0016491//oxidoreductase activity;GO:0016491//oxidoreductase activity;GO:0016491//oxidoreductase activity;GO:0046872//metal ion binding;GO:0046872//metal ion binding;	ko04115(p53 signaling pathway);ko00983(Drug metabolism - other enzymes);ko00480(Glutathione metabolism);ko00240(Pyrimidine metabolism);ko00230(Purine metabolism)
AT5G57340	298.033	199.488	396.578	1.98798	0.991304	6.30983e-08	1.53514e-05	Nodiff	5	23225951	23229298	+	3046	-	GO:0008150;	-	-	Ras guanine nucleotide exchange factor Q-like protein [Source:UniProtKB/TrEMBL;Acc:Q9LVC4]	Q944M0 A0A178UC81	GO:0008150//biological_process;	-	-	-
AT5G07460	921.722	688.195	1155.25	1.67866	0.747314	6.50774e-08	1.56746e-05	Nodiff	5	2360630	2362228	-	1214	MRSA2	GO:0005737;GO:0005737;GO:0005829;GO:0005829;GO:0005829;GO:0005886;GO:0006464;GO:0006464;GO:0006979;GO:0006979;GO:0008113;GO:0008113;GO:0008113;GO:0008113;GO:0008113;GO:0016491;GO:0033744;GO:0033744;GO:0034599;GO:0034599;GO:0034599;GO:0036456;GO:0055114;GO:0055114;GO:0055114;GO:0080167;GO:0080167;	K07304	EC:1.8.4.11	PMSR2 [Source:UniProtKB/TrEMBL;Acc:A0A178UBC0]	Q9LY15 A0A178UBC0	GO:0006464//cellular protein modification process;GO:0006464//cellular protein modification process;GO:0006979//response to oxidative stress;GO:0006979//response to oxidative stress;GO:0034599//cellular response to oxidative stress;GO:0034599//cellular response to oxidative stress;GO:0034599//cellular response to oxidative stress;GO:0055114//obsolete oxidation-reduction process;GO:0055114//obsole…	GO:0005737//cytoplasm;GO:0005737//cytoplasm;GO:0005829//cytosol;GO:0005829//cytosol;GO:0005829//cytosol;GO:0005886//plasma membrane;	GO:0008113//peptide-methionine (S)-S-oxide reductase activity;GO:0008113//peptide-methionine (S)-S-oxide reductase activity;GO:0008113//peptide-methionine (S)-S-oxide reductase activity;GO:0008113//peptide-methionine (S)-S-oxide reductase activity;GO:0008113//peptide-methionine (S)-S-oxide reductase activity;GO:0016491//oxidoreductase activity;GO:0033744//L-methionine:thioredoxin-disulfide S-oxid…	-
AT1G06160	64.9663	29.678	100.254	3.37807	1.7562	7.1667e-08	1.70908e-05	Up Regulation	1	1882907	1883992	+	1086	ERF094	GO:0003677;GO:0003677;GO:0003677;GO:0003700;GO:0003700;GO:0003700;GO:0005634;GO:0005634;GO:0006351;GO:0006355;GO:0006355;GO:0009723;GO:0009723;GO:0009753;GO:0009753;GO:0009861;GO:0009861;GO:0009873;GO:0009873;GO:0009873;	-	-	Ethylene-responsive transcription factor ERF094 [Source:UniProtKB/Swiss-Prot;Acc:Q9LND1]	Q9LND1 A0A178WAR0	GO:0006351//transcription, DNA-templated;GO:0006355//regulation of transcription, DNA-templated;GO:0006355//regulation of transcription, DNA-templated;GO:0009723//response to ethylene;GO:0009723//response to ethylene;GO:0009753//response to jasmonic acid;GO:0009753//response to jasmonic acid;GO:0009861//jasmonic acid and ethylene-dependent systemic resistance;GO:0009861//jasmonic acid and ethylen…	GO:0005634//nucleus;GO:0005634//nucleus;	GO:0003677//DNA binding;GO:0003677//DNA binding;GO:0003677//DNA binding;GO:0003700//DNA-binding transcription factor activity;GO:0003700//DNA-binding transcription factor activity;GO:0003700//DNA-binding transcription factor activity;	-
AT1G17745	1173.03	951.204	1394.87	1.46642	0.552299	1.24813e-07	2.94731e-05	Nodiff	1	6100964	6105347	+	2528	PGDH	GO:0004617;GO:0004617;GO:0004617;GO:0004617;GO:0005515;GO:0005634;GO:0005634;GO:0005829;GO:0005829;GO:0006520;GO:0006564;GO:0006564;GO:0006564;GO:0008652;GO:0009507;GO:0009507;GO:0009507;GO:0009536;GO:0009570;GO:0009570;GO:0009570;GO:0016491;GO:0016616;GO:0016616;GO:0051287;GO:0051287;GO:0051287;GO:0055114;GO:0055114;GO:0055114;GO:0016616;GO:0051287;GO:0055114;	K00058	EC:1.1.1.95 1.1.1.399	D-3-phosphoglycerate dehydrogenase [Source:TAIR;Acc:AT1G17745]	O04130 A0A178W962	GO:0006520//cellular amino acid metabolic process;GO:0006564//L-serine biosynthetic process;GO:0006564//L-serine biosynthetic process;GO:0006564//L-serine biosynthetic process;GO:0008652//cellular amino acid biosynthetic process;GO:0055114//obsolete oxidation-reduction process;GO:0055114//obsolete oxidation-reduction process;GO:0055114//obsolete oxidation-reduction process;GO:0055114//obsolete ox…	GO:0005634//nucleus;GO:0005634//nucleus;GO:0005829//cytosol;GO:0005829//cytosol;GO:0009507//chloroplast;GO:0009507//chloroplast;GO:0009507//chloroplast;GO:0009536//plastid;GO:0009570//chloroplast stroma;GO:0009570//chloroplast stroma;GO:0009570//chloroplast stroma;	GO:0004617//phosphoglycerate dehydrogenase activity;GO:0004617//phosphoglycerate dehydrogenase activity;GO:0004617//phosphoglycerate dehydrogenase activity;GO:0004617//phosphoglycerate dehydrogenase activity;GO:0005515//protein binding;GO:0016491//oxidoreductase activity;GO:0016616//oxidoreductase activity, acting on the CH-OH group of donors, NAD or NADP as acceptor;GO:0016616//oxidoreductase ac…	ko00680(Methane metabolism);ko00270(Cysteine and methionine metabolism);ko00260(Glycine, serine and threonine metabolism)
AT1G10070	326.677	235.279	418.075	1.77694	0.829393	1.35318e-07	3.16434e-05	Nodiff	1	3288087	3290471	+	1752	BCAT2	GO:0003824;GO:0003824;GO:0004084;GO:0004084;GO:0004084;GO:0004084;GO:0005829;GO:0008483;GO:0008652;GO:0009081;GO:0009081;GO:0009082;GO:0009082;GO:0009097;GO:0009097;GO:0009098;GO:0009098;GO:0009099;GO:0009099;GO:0009507;GO:0009507;GO:0009507;GO:0009536;GO:0016740;GO:0052654;GO:0052654;GO:0052655;GO:0052655;GO:0052656;GO:0052656;GO:0071669;GO:0071669;GO:0003824;GO:0003824;GO:0004084;GO:0004084;GO:…	K00826	EC:2.6.1.42	Branched-chain-amino-acid aminotransferase 2, chloroplastic [Source:UniProtKB/Swiss-Prot;Acc:Q9M439]	Q9M439 B9DHH5	GO:0008652//cellular amino acid biosynthetic process;GO:0009081//branched-chain amino acid metabolic process;GO:0009081//branched-chain amino acid metabolic process;GO:0009082//branched-chain amino acid biosynthetic process;GO:0009082//branched-chain amino acid biosynthetic process;GO:0009097//isoleucine biosynthetic process;GO:0009097//isoleucine biosynthetic process;GO:0009098//leucine biosynth…	GO:0005829//cytosol;GO:0009507//chloroplast;GO:0009507//chloroplast;GO:0009507//chloroplast;GO:0009536//plastid;GO:0005829//cytosol;GO:0009507//chloroplast;GO:0009507//chloroplast;GO:0009507//chloroplast;GO:0009536//plastid;	GO:0003824//catalytic activity;GO:0003824//catalytic activity;GO:0004084//branched-chain-amino-acid transaminase activity;GO:0004084//branched-chain-amino-acid transaminase activity;GO:0004084//branched-chain-amino-acid transaminase activity;GO:0004084//branched-chain-amino-acid transaminase activity;GO:0008483//transaminase activity;GO:0016740//transferase activity;GO:0052654//L-leucine transami…	ko00966(Glucosinolate biosynthesis);ko00770(Pantothenate and CoA biosynthesis);ko00290(Valine, leucine and isoleucine biosynthesis);ko00280(Valine, leucine and isoleucine degradation);ko00270(Cysteine and methionine metabolism)
AT4G25480	163.515	96.0495	230.981	2.40481	1.26593	1.43855e-07	3.33162e-05	Up Regulation	4	13018010	13019400	-	1391	DREB1A	GO:0000987;GO:0003677;GO:0003677;GO:0003677;GO:0003700;GO:0003700;GO:0003700;GO:0005515;GO:0005515;GO:0005634;GO:0005634;GO:0006351;GO:0006355;GO:0006355;GO:0009409;GO:0009409;GO:0009414;GO:0009414;GO:0009631;GO:0009631;GO:0010628;	K09286	-	Dehydration-responsive element-binding protein 1A [Source:UniProtKB/Swiss-Prot;Acc:Q9M0L0]	Q9M0L0 B2BIZ3 A0A384KFV8	GO:0006351//transcription, DNA-templated;GO:0006355//regulation of transcription, DNA-templated;GO:0006355//regulation of transcription, DNA-templated;GO:0009409//response to cold;GO:0009409//response to cold;GO:0009414//response to water deprivation;GO:0009414//response to water deprivation;GO:0009631//cold acclimation;GO:0009631//cold acclimation;GO:0010628//positive regulation of gene expressi…	GO:0005634//nucleus;GO:0005634//nucleus;	GO:0000987//cis-regulatory region sequence-specific DNA binding;GO:0003677//DNA binding;GO:0003677//DNA binding;GO:0003677//DNA binding;GO:0003700//DNA-binding transcription factor activity;GO:0003700//DNA-binding transcription factor activity;GO:0003700//DNA-binding transcription factor activity;GO:0005515//protein binding;GO:0005515//protein binding;	-
AT2G39400	719.462	566.977	871.948	1.53789	0.620952	1.73085e-07	3.97041e-05	Nodiff	2	16452612	16455001	+	1507	-	GO:0016787;GO:0016787;GO:0005783;GO:0005783;GO:0005794;GO:0005794;GO:0016020;GO:0016020;GO:0016298;GO:0016787;GO:0047372;GO:0047372;	-	-	Alpha/beta-Hydrolases superfamily protein [Source:UniProtKB/TrEMBL;Acc:O80627]	A0A1P8AYN5	-	GO:0005783//endoplasmic reticulum;GO:0005783//endoplasmic reticulum;GO:0005794//Golgi apparatus;GO:0005794//Golgi apparatus;GO:0016020//membrane;GO:0016020//membrane;	GO:0016787//hydrolase activity;GO:0016787//hydrolase activity;GO:0016298//lipase activity;GO:0016787//hydrolase activity;GO:0047372//acylglycerol lipase activity;GO:0047372//acylglycerol lipase activity;	-
AT1G13260	1449.07	952.98	1945.16	2.04114	1.02937	1.80833e-07	4.10427e-05	Up Regulation	1	4542168	4543970	+	1803	RAV1	GO:0000976;GO:0003677;GO:0003677;GO:0003677;GO:0003677;GO:0003700;GO:0003700;GO:0003700;GO:0005634;GO:0005634;GO:0005634;GO:0006355;GO:0006355;GO:0009741;GO:0009741;GO:0009873;GO:0009873;GO:0009910;GO:0009910;GO:0045892;GO:0045892;GO:0048366;GO:0048366;GO:0048527;GO:0048527;GO:0071456;	K09287	-	AP2/ERF and B3 domain-containing transcription factor RAV1 [Source:UniProtKB/Swiss-Prot;Acc:Q9ZWM9]	Q9ZWM9	GO:0006355//regulation of transcription, DNA-templated;GO:0006355//regulation of transcription, DNA-templated;GO:0009741//response to brassinosteroid;GO:0009741//response to brassinosteroid;GO:0009873//ethylene-activated signaling pathway;GO:0009873//ethylene-activated signaling pathway;GO:0009910//negative regulation of flower development;GO:0009910//negative regulation of flower development;GO:…	GO:0005634//nucleus;GO:0005634//nucleus;GO:0005634//nucleus;	GO:0000976//transcription cis-regulatory region binding;GO:0003677//DNA binding;GO:0003677//DNA binding;GO:0003677//DNA binding;GO:0003677//DNA binding;GO:0003700//DNA-binding transcription factor activity;GO:0003700//DNA-binding transcription factor activity;GO:0003700//DNA-binding transcription factor activity;	-
AT5G13740	2984.67	3464.73	2504.6	0.722885	-0.468161	1.82329e-07	4.10427e-05	Nodiff	5	4432297	4437148	+	2453	ZIF1	GO:0005215;GO:0016020;GO:0016021;GO:0016021;GO:0022857;GO:0022857;GO:0055085;GO:0055085;GO:0005773;GO:0005774;GO:0005886;GO:0005886;GO:0009624;GO:0009624;GO:0009705;GO:0009705;GO:0009705;GO:0010043;GO:0010043;GO:0016020;GO:0016021;GO:0016021;GO:0022821;GO:0022821;GO:0022857;GO:0022857;GO:0055069;GO:0055069;GO:0055085;GO:0055085;GO:0071805;GO:0090333;GO:0090333;GO:0098656;	-	-	Protein ZINC INDUCED FACILITATOR 1 [Source:UniProtKB/Swiss-Prot;Acc:Q8RWN2]	Q8RWN2 A0A654G0R7	GO:0055085//transmembrane transport;GO:0055085//transmembrane transport;GO:0009624//response to nematode;GO:0009624//response to nematode;GO:0010043//response to zinc ion;GO:0010043//response to zinc ion;GO:0055069//zinc ion homeostasis;GO:0055069//zinc ion homeostasis;GO:0055085//transmembrane transport;GO:0055085//transmembrane transport;GO:0071805//potassium ion transmembrane transport;GO:0090…	GO:0016020//membrane;GO:0016021//integral component of membrane;GO:0016021//integral component of membrane;GO:0005773//vacuole;GO:0005774//vacuolar membrane;GO:0005886//plasma membrane;GO:0005886//plasma membrane;GO:0009705//plant-type vacuole membrane;GO:0009705//plant-type vacuole membrane;GO:0009705//plant-type vacuole membrane;GO:0016020//membrane;GO:0016021//integral component of membrane;GO…	GO:0005215//transporter activity;GO:0022857//transmembrane transporter activity;GO:0022857//transmembrane transporter activity;GO:0022821//potassium ion antiporter activity;GO:0022821//potassium ion antiporter activity;GO:0022857//transmembrane transporter activity;GO:0022857//transmembrane transporter activity;	-
AT2G31360	4033.37	3424.17	4642.58	1.35583	0.439174	1.87242e-07	4.17585e-05	Nodiff	2	13371658	13374018	-	1722	ADS2	GO:0005783;GO:0005783;GO:0005783;GO:0005789;GO:0005789;GO:0005789;GO:0005789;GO:0006629;GO:0006629;GO:0006629;GO:0006631;GO:0006633;GO:0006636;GO:0006636;GO:0009979;GO:0009979;GO:0016020;GO:0016021;GO:0016021;GO:0016491;GO:0016717;GO:0016717;GO:0042761;GO:0042761;GO:0055114;GO:0055114;GO:0055114;GO:0005783;GO:0005783;GO:0005783;GO:0005789;GO:0005789;GO:0005789;GO:0005789;GO:0006629;GO:0006629;GO:…	K23119	EC:1.14.19.75	Delta-9 acyl-lipid desaturase 2 [Source:UniProtKB/Swiss-Prot;Acc:Q9SID2]	Q9SID2 A0A5S9X310	GO:0006629//lipid metabolic process;GO:0006629//lipid metabolic process;GO:0006629//lipid metabolic process;GO:0006631//fatty acid metabolic process;GO:0006633//fatty acid biosynthetic process;GO:0006636//unsaturated fatty acid biosynthetic process;GO:0006636//unsaturated fatty acid biosynthetic process;GO:0042761//very long-chain fatty acid biosynthetic process;GO:0042761//very long-chain fatty …	GO:0005783//endoplasmic reticulum;GO:0005783//endoplasmic reticulum;GO:0005783//endoplasmic reticulum;GO:0005789//endoplasmic reticulum membrane;GO:0005789//endoplasmic reticulum membrane;GO:0005789//endoplasmic reticulum membrane;GO:0005789//endoplasmic reticulum membrane;GO:0016020//membrane;GO:0016021//integral component of membrane;GO:0016021//integral component of membrane;GO:0005783//endopl…	GO:0009979//16:0 monogalactosyldiacylglycerol desaturase activity;GO:0009979//16:0 monogalactosyldiacylglycerol desaturase activity;GO:0016491//oxidoreductase activity;GO:0016717//oxidoreductase activity, acting on paired donors, with oxidation of a pair of donors resulting in the reduction of molecular oxygen to two molecules of water;GO:0016717//oxidoreductase activity, acting on paired donors,…	-
AT1G20620	78934.1	67559.3	90308.9	1.33673	0.418713	1.96856e-07	4.34998e-05	Nodiff	1	7142972	7146540	+	3385	CAT3	GO:0003729;GO:0003729;GO:0004096;GO:0004096;GO:0004096;GO:0004096;GO:0004096;GO:0004601;GO:0005515;GO:0005515;GO:0005515;GO:0005618;GO:0005618;GO:0005634;GO:0005737;GO:0005739;GO:0005739;GO:0005773;GO:0005773;GO:0005777;GO:0005777;GO:0005777;GO:0005777;GO:0005829;GO:0005886;GO:0005886;GO:0005886;GO:0006979;GO:0006979;GO:0006995;GO:0006995;GO:0009409;GO:0009409;GO:0009416;GO:0009416;GO:0009506;GO:…	K03781	EC:1.11.1.6	catalase 3 [Source:TAIR;Acc:AT1G20620]	Q42547 A0A5S9VCL0	GO:0006979//response to oxidative stress;GO:0006979//response to oxidative stress;GO:0006995//cellular response to nitrogen starvation;GO:0006995//cellular response to nitrogen starvation;GO:0009409//response to cold;GO:0009409//response to cold;GO:0009416//response to light stimulus;GO:0009416//response to light stimulus;GO:0009970//cellular response to sulfate starvation;GO:0009970//cellular re…	GO:0005618//cell wall;GO:0005618//cell wall;GO:0005634//nucleus;GO:0005737//cytoplasm;GO:0005739//mitochondrion;GO:0005739//mitochondrion;GO:0005773//vacuole;GO:0005773//vacuole;GO:0005777//peroxisome;GO:0005777//peroxisome;GO:0005777//peroxisome;GO:0005777//peroxisome;GO:0005829//cytosol;GO:0005886//plasma membrane;GO:0005886//plasma membrane;GO:0005886//plasma membrane;GO:0009506//plasmodesma;G…	GO:0003729//mRNA binding;GO:0003729//mRNA binding;GO:0004096//catalase activity;GO:0004096//catalase activity;GO:0004096//catalase activity;GO:0004096//catalase activity;GO:0004096//catalase activity;GO:0004601//peroxidase activity;GO:0005515//protein binding;GO:0005515//protein binding;GO:0005515//protein binding;GO:0016491//oxidoreductase activity;GO:0020037//heme binding;GO:0020037//heme bindi…	ko05208(Chemical carcinogenesis - reactive oxygen species);ko05022(Pathways of neurodegeneration - multiple diseases);ko05014(Amyotrophic lateral sclerosis);ko04213(Longevity regulating pathway - multiple species);ko04212(Longevity regulating pathway - worm);ko04211(Longevity regulating pathway);ko04146(Peroxisome);ko04068(FoxO signaling pathway);ko04016(MAPK signaling pathway - plant);ko04011(MA…
AT2G10940	35263.5	41182.2	29344.9	0.712562	-0.488913	2.02002e-07	4.42311e-05	Nodiff	2	4310321	4312162	-	1842	-	GO:0005739;GO:0009506;GO:0009506;GO:0009507;GO:0009507;GO:0009535;GO:0009535;GO:0016020;GO:0048046;GO:0048046;GO:0099503;GO:0005739;GO:0009506;GO:0009506;GO:0009507;GO:0009507;GO:0009535;GO:0009535;GO:0016020;GO:0048046;GO:0048046;GO:0099503;	-	-	At2g10940/F15K19.1 [Source:UniProtKB/TrEMBL;Acc:Q9SKI0]	Q9SKI0 A0A654ESF6	-	GO:0005739//mitochondrion;GO:0009506//plasmodesma;GO:0009506//plasmodesma;GO:0009507//chloroplast;GO:0009507//chloroplast;GO:0009535//chloroplast thylakoid membrane;GO:0009535//chloroplast thylakoid membrane;GO:0016020//membrane;GO:0048046//apoplast;GO:0048046//apoplast;GO:0099503//secretory vesicle;GO:0005739//mitochondrion;GO:0009506//plasmodesma;GO:0009506//plasmodesma;GO:0009507//chloroplast;…	-	-
AT5G56870	930.849	754.971	1106.73	1.46592	0.551805	2.12479e-07	4.61059e-05	Nodiff	5	23003909	23009672	+	3812	BGAL4	GO:0004553;GO:0004553;GO:0004565;GO:0004565;GO:0004565;GO:0004565;GO:0005576;GO:0005618;GO:0005618;GO:0005773;GO:0005773;GO:0005975;GO:0005975;GO:0008152;GO:0009536;GO:0016787;GO:0016798;GO:0048046;GO:0048046;	-	-	Beta-galactosidase 4 [Source:UniProtKB/Swiss- Prot;Acc:Q9SCV8]	Q9SCV8 A0A654GBW8	GO:0005975//carbohydrate metabolic process;GO:0005975//carbohydrate metabolic process;GO:0008152//metabolic process;	GO:0005576//extracellular region;GO:0005618//cell wall;GO:0005618//cell wall;GO:0005773//vacuole;GO:0005773//vacuole;GO:0009536//plastid;GO:0048046//apoplast;GO:0048046//apoplast;	GO:0004553//hydrolase activity, hydrolyzing O-glycosyl compounds;GO:0004553//hydrolase activity, hydrolyzing O-glycosyl compounds;GO:0004565//beta-galactosidase activity;GO:0004565//beta-galactosidase activity;GO:0004565//beta-galactosidase activity;GO:0004565//beta-galactosidase activity;GO:0016787//hydrolase activity;GO:0016798//hydrolase activity, acting on glycosyl bonds;	-
AT3G05660	502.715	312.404	693.026	2.21836	1.14949	2.31524e-07	4.979e-05	Up Regulation	3	1648843	1652149	-	3191	AtRLP33	GO:0005515;GO:0005886;GO:0009507;GO:0016020;GO:0016021;GO:0016021;	-	-	Receptor-like protein 33 [Source:UniProtKB/Swiss- Prot;Acc:F4J8G2]	F4J8G2	-	GO:0005886//plasma membrane;GO:0009507//chloroplast;GO:0016020//membrane;GO:0016021//integral component of membrane;GO:0016021//integral component of membrane;	GO:0005515//protein binding;	-
AT4G21215	680.148	541.411	818.885	1.5125	0.596937	2.47963e-07	5.28535e-05	Nodiff	4	11310348	11313850	-	1483	-	GO:0016020;GO:0016021;GO:0016021;GO:0016020;GO:0016021;GO:0016021;	-	-	AT4G21215 protein [Source:UniProtKB/TrEMBL;Acc:B9DFM7]	F4JIP3 A0A5S9XUH7	-	GO:0016020//membrane;GO:0016021//integral component of membrane;GO:0016021//integral component of membrane;GO:0016020//membrane;GO:0016021//integral component of membrane;GO:0016021//integral component of membrane;	-	-
AT5G02890	750.058	903.307	596.809	0.660693	-0.597949	2.76539e-07	5.84273e-05	Nodiff	5	669990	671687	-	1512	-	GO:0005575;GO:0010025;GO:0010025;GO:0016740;GO:0016747;GO:0016747;GO:0042759;GO:0042759;	-	-	At5g02890 [Source:UniProtKB/TrEMBL;Acc:Q9LYZ6]	Q9LYZ6 A0A178UH50	GO:0010025//wax biosynthetic process;GO:0010025//wax biosynthetic process;GO:0042759//long-chain fatty acid biosynthetic process;GO:0042759//long-chain fatty acid biosynthetic process;	GO:0005575//cellular_component;	GO:0016740//transferase activity;GO:0016747//acyltransferase activity, transferring groups other than amino-acyl groups;GO:0016747//acyltransferase activity, transferring groups other than amino-acyl groups;	-
AT4G22690	2937.43	2406.23	3468.64	1.44153	0.527597	2.93488e-07	6.14691e-05	Nodiff	4	11929359	11931750	+	2392	CYP706A1	GO:0004497;GO:0005506;GO:0005506;GO:0005618;GO:0005618;GO:0005739;GO:0005739;GO:0005774;GO:0005774;GO:0005794;GO:0005794;GO:0005886;GO:0005886;GO:0016020;GO:0016020;GO:0016021;GO:0016491;GO:0016705;GO:0016705;GO:0016709;GO:0020037;GO:0020037;GO:0046872;GO:0055114;GO:0055114;GO:0055114;	-	-	Cytochrome P450, family 706, subfamily A, polypeptide 1 [Source:UniProtKB/TrEMBL;Acc:F4JLY4]	F4JLY4	GO:0055114//obsolete oxidation-reduction process;GO:0055114//obsolete oxidation-reduction process;GO:0055114//obsolete oxidation-reduction process;	GO:0005618//cell wall;GO:0005618//cell wall;GO:0005739//mitochondrion;GO:0005739//mitochondrion;GO:0005774//vacuolar membrane;GO:0005774//vacuolar membrane;GO:0005794//Golgi apparatus;GO:0005794//Golgi apparatus;GO:0005886//plasma membrane;GO:0005886//plasma membrane;GO:0016020//membrane;GO:0016020//membrane;GO:0016021//integral component of membrane;	GO:0004497//monooxygenase activity;GO:0005506//iron ion binding;GO:0005506//iron ion binding;GO:0016491//oxidoreductase activity;GO:0016705//oxidoreductase activity, acting on paired donors, with incorporation or reduction of molecular oxygen;GO:0016705//oxidoreductase activity, acting on paired donors, with incorporation or reduction of molecular oxygen;GO:0016709//oxidoreductase activity, actin…	-
AT2G43590	968.927	1228.31	709.54	0.577654	-0.791722	3.25667e-07	6.76209e-05	Nodiff	2	18081304	18082776	-	1110	-	GO:0000272;GO:0000272;GO:0004568;GO:0004568;GO:0004568;GO:0004568;GO:0005975;GO:0005975;GO:0005975;GO:0006032;GO:0006032;GO:0006032;GO:0006952;GO:0006952;GO:0008061;GO:0008061;GO:0008061;GO:0008152;GO:0016787;GO:0016798;GO:0016998;GO:0016998;GO:0099503;	K01183	EC:3.2.1.14	Endochitinase At2g43590 [Source:UniProtKB/Swiss- Prot;Acc:O24658]	O24658 A0A654F2Y0	GO:0000272//polysaccharide catabolic process;GO:0000272//polysaccharide catabolic process;GO:0005975//carbohydrate metabolic process;GO:0005975//carbohydrate metabolic process;GO:0005975//carbohydrate metabolic process;GO:0006032//chitin catabolic process;GO:0006032//chitin catabolic process;GO:0006032//chitin catabolic process;GO:0006952//defense response;GO:0006952//defense response;GO:0008152/…	GO:0099503//secretory vesicle;	GO:0004568//chitinase activity;GO:0004568//chitinase activity;GO:0004568//chitinase activity;GO:0004568//chitinase activity;GO:0008061//chitin binding;GO:0008061//chitin binding;GO:0008061//chitin binding;GO:0016787//hydrolase activity;GO:0016798//hydrolase activity, acting on glycosyl bonds;	ko00520(Amino sugar and nucleotide sugar metabolism)
AT1G80280	2792.5	3248.84	2336.15	0.719072	-0.475791	3.5988e-07	7.4086e-05	Nodiff	1	30183535	30186716	-	2823	-	GO:0016020;GO:0016021;GO:0016021;GO:0016787;GO:0016787;	-	-	Alpha/beta-Hydrolases superfamily protein [Source:UniProtKB/TrEMBL;Acc:Q9C976]	A0A178WL23 Q9C976	-	GO:0016020//membrane;GO:0016021//integral component of membrane;GO:0016021//integral component of membrane;	GO:0016787//hydrolase activity;GO:0016787//hydrolase activity;	-
AT3G47160	1007.49	822.443	1192.54	1.44999	0.536044	3.79179e-07	7.73975e-05	Nodiff	3	17359758	17362240	-	2102	-	GO:0005829;GO:0016567;GO:0061630;	-	-	RING/U-box superfamily protein [Source:UniProtKB/TrEMBL;Acc:F4JAD0]	F4JAD0	GO:0016567//protein ubiquitination;	GO:0005829//cytosol;	GO:0061630//ubiquitin protein ligase activity;	-
AT4G21380	1264.79	1021.36	1508.22	1.47668	0.562353	3.85353e-07	7.74135e-05	Nodiff	4	11388827	11393226	-	3172	SD18	GO:0000166;GO:0004672;GO:0004672;GO:0004674;GO:0004674;GO:0004674;GO:0004674;GO:0004675;GO:0004675;GO:0005516;GO:0005524;GO:0005524;GO:0005524;GO:0005773;GO:0005773;GO:0005886;GO:0005886;GO:0005886;GO:0005886;GO:0006468;GO:0006468;GO:0006468;GO:0007178;GO:0009506;GO:0009506;GO:0009816;GO:0016020;GO:0016021;GO:0016021;GO:0016301;GO:0016310;GO:0016740;GO:0030246;GO:0030246;GO:0031625;GO:0031625;GO:…	-	-	Receptor-like serine/threonine-protein kinase SD1-8 [Source:UniProtKB/Swiss-Prot;Acc:O81905]	O81905	GO:0006468//protein phosphorylation;GO:0006468//protein phosphorylation;GO:0006468//protein phosphorylation;GO:0007178//transmembrane receptor protein serine/threonine kinase signaling pathway;GO:0016310//phosphorylation;GO:0046777//protein autophosphorylation;GO:0048544//recognition of pollen;GO:0048544//recognition of pollen;GO:0006468//protein phosphorylation;GO:0006468//protein phosphorylatio…	GO:0005773//vacuole;GO:0005773//vacuole;GO:0005886//plasma membrane;GO:0005886//plasma membrane;GO:0005886//plasma membrane;GO:0005886//plasma membrane;GO:0009506//plasmodesma;GO:0009506//plasmodesma;GO:0016020//membrane;GO:0016021//integral component of membrane;GO:0016021//integral component of membrane;GO:0005886//plasma membrane;GO:0016020//membrane;GO:0016021//integral component of membrane;…	GO:0000166//nucleotide binding;GO:0004672//protein kinase activity;GO:0004672//protein kinase activity;GO:0004674//protein serine/threonine kinase activity;GO:0004674//protein serine/threonine kinase activity;GO:0004674//protein serine/threonine kinase activity;GO:0004674//protein serine/threonine kinase activity;GO:0004675//transmembrane receptor protein serine/threonine kinase activity;GO:00046…	-
AT4G29190	1077.41	777.52	1377.3	1.77141	0.824895	3.85685e-07	7.74135e-05	Nodiff	4	14391849	14393381	-	1533	-	GO:0003677;GO:0003677;GO:0003700;GO:0003700;GO:0003727;GO:0005886;GO:0005886;GO:0006355;GO:0006355;GO:0046872;GO:0046872;GO:0046872;	-	-	Zinc finger CCCH domain-containing protein 49 [Source:UniProtKB/Swiss-Prot;Acc:Q9M0G2]	Q9M0G2	GO:0006355//regulation of transcription, DNA-templated;GO:0006355//regulation of transcription, DNA-templated;	GO:0005886//plasma membrane;GO:0005886//plasma membrane;	GO:0003677//DNA binding;GO:0003677//DNA binding;GO:0003700//DNA-binding transcription factor activity;GO:0003700//DNA-binding transcription factor activity;GO:0003727//single-stranded RNA binding;GO:0046872//metal ion binding;GO:0046872//metal ion binding;GO:0046872//metal ion binding;	-
AT1G64360	200.902	117.571	284.233	2.41754	1.27354	3.96448e-07	7.89161e-05	Up Regulation	1	23887809	23888615	+	706	-	GO:0006979;GO:0006979;GO:0010150;GO:0010150;	-	-	At1g64360 [Source:UniProtKB/TrEMBL;Acc:Q9C7W0]	A0A178W5E7 Q9C7W0	GO:0006979//response to oxidative stress;GO:0006979//response to oxidative stress;GO:0010150//leaf senescence;GO:0010150//leaf senescence;	-	-	-
AT5G53420	1211.12	975.241	1447	1.48373	0.569233	4.05141e-07	7.99855e-05	Nodiff	5	21673432	21675803	+	2267	-	GO:0005515;GO:0005634;GO:0005634;GO:0005515;GO:0005634;GO:0005634;GO:0005515;GO:0005634;GO:0005634;GO:0090548;GO:0005515;GO:0005634;GO:0005634;	-	-	CCT motif family protein [Source:UniProtKB/TrEMBL;Acc:Q8L602]	F4KJ52 A0A384L2D3	GO:0090548//response to nitrate starvation;	GO:0005634//nucleus;GO:0005634//nucleus;GO:0005634//nucleus;GO:0005634//nucleus;GO:0005634//nucleus;GO:0005634//nucleus;GO:0005634//nucleus;GO:0005634//nucleus;	GO:0005515//protein binding;GO:0005515//protein binding;GO:0005515//protein binding;GO:0005515//protein binding;	-
AT2G30860	26748.4	23114.1	30382.7	1.31446	0.394475	4.30832e-07	8.4366e-05	Nodiff	2	13138882	13140392	+	1233	GSTF9	GO:0004364;GO:0004364;GO:0004364;GO:0004364;GO:0004601;GO:0004602;GO:0004602;GO:0005507;GO:0005507;GO:0005515;GO:0005737;GO:0005737;GO:0005737;GO:0005737;GO:0005773;GO:0005773;GO:0005777;GO:0005829;GO:0005829;GO:0005829;GO:0005886;GO:0005886;GO:0006749;GO:0006952;GO:0006952;GO:0009407;GO:0009407;GO:0009506;GO:0009506;GO:0009507;GO:0009507;GO:0009570;GO:0009570;GO:0009579;GO:0009579;GO:0009636;GO:…	K00799	EC:2.5.1.18	GSTF9 [Source:UniProtKB/TrEMBL;Acc:A0A178VP05]	O80852 A0A178VP05	GO:0006749//glutathione metabolic process;GO:0006952//defense response;GO:0006952//defense response;GO:0009407//toxin catabolic process;GO:0009407//toxin catabolic process;GO:0009636//response to toxic substance;GO:0010043//response to zinc ion;GO:0010043//response to zinc ion;GO:0042742//defense response to bacterium;GO:0042742//defense response to bacterium;GO:0046686//response to cadmium ion;G…	GO:0005737//cytoplasm;GO:0005737//cytoplasm;GO:0005737//cytoplasm;GO:0005737//cytoplasm;GO:0005773//vacuole;GO:0005773//vacuole;GO:0005777//peroxisome;GO:0005829//cytosol;GO:0005829//cytosol;GO:0005829//cytosol;GO:0005886//plasma membrane;GO:0005886//plasma membrane;GO:0009506//plasmodesma;GO:0009506//plasmodesma;GO:0009507//chloroplast;GO:0009507//chloroplast;GO:0009570//chloroplast stroma;GO:00…	GO:0004364//glutathione transferase activity;GO:0004364//glutathione transferase activity;GO:0004364//glutathione transferase activity;GO:0004364//glutathione transferase activity;GO:0004601//peroxidase activity;GO:0004602//glutathione peroxidase activity;GO:0004602//glutathione peroxidase activity;GO:0005507//copper ion binding;GO:0005507//copper ion binding;GO:0005515//protein binding;GO:001649…	ko05418(Fluid shear stress and atherosclerosis);ko05225(Hepatocellular carcinoma);ko05208(Chemical carcinogenesis - reactive oxygen species);ko05207(Chemical carcinogenesis - receptor activation);ko05204(Chemical carcinogenesis - DNA adducts);ko05200(Pathways in cancer);ko04212(Longevity regulating pathway - worm);ko01524(Platinum drug resistance);ko00983(Drug metabolism - other enzymes);ko00982(…
AT1G12940	30.112	9.64392	50.5801	5.24477	2.39088	5.62154e-07	0.000109194	Up Regulation	1	4416315	4418590	+	1852	NRT2.5	GO:0005886;GO:0005886;GO:0005886;GO:0005886;GO:0005886;GO:0009705;GO:0009705;GO:0015112;GO:0015112;GO:0015706;GO:0015706;GO:0015706;GO:0016020;GO:0016021;GO:0016021;GO:0022857;GO:0022857;GO:0042128;GO:0042128;GO:0055085;GO:0055085;GO:0071249;GO:0071249;	K02575	-	High affinity nitrate transporter 2.5 [Source:UniProtKB/Swiss-Prot;Acc:Q9LPV5]	Q9LPV5 A0A178WLN1	GO:0015706//nitrate transport;GO:0015706//nitrate transport;GO:0015706//nitrate transport;GO:0042128//nitrate assimilation;GO:0042128//nitrate assimilation;GO:0055085//transmembrane transport;GO:0055085//transmembrane transport;GO:0071249//cellular response to nitrate;GO:0071249//cellular response to nitrate;	GO:0005886//plasma membrane;GO:0005886//plasma membrane;GO:0005886//plasma membrane;GO:0005886//plasma membrane;GO:0005886//plasma membrane;GO:0009705//plant-type vacuole membrane;GO:0009705//plant-type vacuole membrane;GO:0016020//membrane;GO:0016021//integral component of membrane;GO:0016021//integral component of membrane;	GO:0015112//nitrate transmembrane transporter activity;GO:0015112//nitrate transmembrane transporter activity;GO:0022857//transmembrane transporter activity;GO:0022857//transmembrane transporter activity;	ko00910(Nitrogen metabolism)
AT4G15540	1123.36	913.989	1332.74	1.45816	0.544146	5.94809e-07	0.000114613	Nodiff	4	8872698	8875378	+	1932	-	GO:0005886;GO:0005886;GO:0016020;GO:0016020;GO:0016020;GO:0016021;GO:0016021;GO:0016021;GO:0022857;GO:0022857;GO:0055085;GO:0005886;GO:0005886;GO:0016020;GO:0016020;GO:0016020;GO:0016021;GO:0016021;GO:0016021;GO:0022857;GO:0022857;GO:0055085;	-	-	WAT1-related protein At4g15540 [Source:UniProtKB/Swiss-Prot;Acc:F4JK59]	F4JK59 A0A654FPN3	GO:0055085//transmembrane transport;GO:0055085//transmembrane transport;	GO:0005886//plasma membrane;GO:0005886//plasma membrane;GO:0016020//membrane;GO:0016020//membrane;GO:0016020//membrane;GO:0016021//integral component of membrane;GO:0016021//integral component of membrane;GO:0016021//integral component of membrane;GO:0005886//plasma membrane;GO:0005886//plasma membrane;GO:0016020//membrane;GO:0016020//membrane;GO:0016020//membrane;GO:0016021//integral component o…	GO:0022857//transmembrane transporter activity;GO:0022857//transmembrane transporter activity;GO:0022857//transmembrane transporter activity;GO:0022857//transmembrane transporter activity;	-
AT1G22160	211.096	143.06	279.133	1.95116	0.96433	6.11331e-07	0.000116861	Nodiff	1	7823066	7823971	+	813	FLZ5	GO:0005634;GO:0005829;GO:0009744;GO:0009749;GO:0019900;GO:0042594;GO:0046872;GO:1905582;	-	-	FCS-Like Zinc finger 5 [Source:UniProtKB/Swiss- Prot;Acc:Q8VY80]	Q8VY80 A0A178WCZ5	GO:0009744//response to sucrose;GO:0009749//response to glucose;GO:0042594//response to starvation;GO:1905582//response to mannose;	GO:0005634//nucleus;GO:0005829//cytosol;	GO:0019900//kinase binding;GO:0046872//metal ion binding;	-
AT1G78460	1084.52	847.996	1321.05	1.55785	0.639553	6.48013e-07	0.000122898	Nodiff	1	29518184	29519323	-	1050	-	GO:0005774;GO:0008150;GO:0020037;	-	-	AT1G78460 protein [Source:UniProtKB/TrEMBL;Acc:Q9SYN5]	A0A178WHL1 Q9SYN5	GO:0008150//biological_process;	GO:0005774//vacuolar membrane;	GO:0020037//heme binding;	-
AT4G30530	3811.88	3082.21	4541.54	1.47347	0.55922	6.76925e-07	0.000127378	Nodiff	4	14920376	14922519	+	1215	GGP1	GO:0005737;GO:0005737;GO:0005829;GO:0005829;GO:0005829;GO:0005829;GO:0005886;GO:0006508;GO:0006541;GO:0006541;GO:0008233;GO:0008233;GO:0008233;GO:0010120;GO:0010120;GO:0016787;GO:0019760;GO:0019760;GO:0034722;GO:0034722;GO:0099503;	K22314	EC:3.4.19.16	GGP1 [Source:UniProtKB/TrEMBL;Acc:A0A178V143]	Q9M0A7 A0A178V143	GO:0006508//proteolysis;GO:0006541//glutamine metabolic process;GO:0006541//glutamine metabolic process;GO:0010120//camalexin biosynthetic process;GO:0010120//camalexin biosynthetic process;GO:0019760//glucosinolate metabolic process;GO:0019760//glucosinolate metabolic process;	GO:0005737//cytoplasm;GO:0005737//cytoplasm;GO:0005829//cytosol;GO:0005829//cytosol;GO:0005829//cytosol;GO:0005829//cytosol;GO:0005886//plasma membrane;GO:0099503//secretory vesicle;	GO:0008233//peptidase activity;GO:0008233//peptidase activity;GO:0008233//peptidase activity;GO:0016787//hydrolase activity;GO:0034722//gamma-glutamyl-peptidase activity;GO:0034722//gamma-glutamyl-peptidase activity;	-
AT5G20190	1832.51	1523.96	2141.06	1.40493	0.490498	7.14309e-07	0.000133002	Nodiff	5	6813762	6815873	+	1906	-	GO:0005515;GO:0008150;	-	-	Tetratricopeptide repeat (TPR)-like superfamily protein [Source:UniProtKB/TrEMBL;Acc:F4K464]	F4K464 A0A178UT17	GO:0008150//biological_process;	-	GO:0005515//protein binding;	-
AT5G64170	194.419	115.26	273.579	2.37358	1.24707	7.17856e-07	0.000133002	Up Regulation	5	25672466	25676823	-	2667	LNK1	GO:0006355;GO:0007623;GO:0003712;GO:0005515;GO:0005634;GO:0005634;GO:0005634;GO:0006354;GO:0006354;GO:0006355;GO:0006355;GO:0007623;GO:0007623;GO:0009649;GO:0032922;GO:0048511;GO:0048511;GO:0070063;GO:0070063;GO:0003712;GO:0005515;GO:0005634;GO:0005634;GO:0005634;GO:0006354;GO:0006354;GO:0006355;GO:0006355;GO:0007623;GO:0007623;GO:0009649;GO:0032922;GO:0048511;GO:0048511;GO:0070063;GO:0070063;	-	-	Protein LNK1 [Source:UniProtKB/Swiss- Prot;Acc:A8MQN2]	A8MQN2 A0A654GEY7	GO:0006355//regulation of transcription, DNA-templated;GO:0007623//circadian rhythm;GO:0006354//DNA-templated transcription, elongation;GO:0006354//DNA-templated transcription, elongation;GO:0006355//regulation of transcription, DNA-templated;GO:0006355//regulation of transcription, DNA-templated;GO:0007623//circadian rhythm;GO:0007623//circadian rhythm;GO:0009649//entrainment of circadian clock;…	GO:0005634//nucleus;GO:0005634//nucleus;GO:0005634//nucleus;GO:0005634//nucleus;GO:0005634//nucleus;GO:0005634//nucleus;	GO:0003712//transcription coregulator activity;GO:0005515//protein binding;GO:0070063//RNA polymerase binding;GO:0070063//RNA polymerase binding;GO:0003712//transcription coregulator activity;GO:0005515//protein binding;GO:0070063//RNA polymerase binding;GO:0070063//RNA polymerase binding;	-
AT4G36670	1136.18	911.677	1360.68	1.49251	0.577737	7.64687e-07	0.000140154	Nodiff	4	17287496	17289728	-	1911	PLT6	GO:0005351;GO:0005355;GO:0005887;GO:0008643;GO:0008645;GO:0015293;GO:0016020;GO:0016020;GO:0016020;GO:0016021;GO:0016021;GO:0016021;GO:0022857;GO:0022857;GO:0055085;GO:0055085;	-	-	At4g36670 [Source:UniProtKB/TrEMBL;Acc:A4VCM1]	Q8GXR2 A4VCM1	GO:0008643//carbohydrate transport;GO:0008645//hexose transmembrane transport;GO:0055085//transmembrane transport;GO:0055085//transmembrane transport;	GO:0005887//integral component of plasma membrane;GO:0016020//membrane;GO:0016020//membrane;GO:0016020//membrane;GO:0016021//integral component of membrane;GO:0016021//integral component of membrane;GO:0016021//integral component of membrane;	GO:0005351//carbohydrate:proton symporter activity;GO:0005355//glucose transmembrane transporter activity;GO:0015293//symporter activity;GO:0022857//transmembrane transporter activity;GO:0022857//transmembrane transporter activity;	-
AT5G44260	603.338	473.686	732.991	1.54742	0.629865	7.68093e-07	0.000140154	Nodiff	5	17829618	17831336	-	1719	TZF5	GO:0000932;GO:0000932;GO:0000932;GO:0003677;GO:0003677;GO:0003700;GO:0003700;GO:0003727;GO:0005515;GO:0005515;GO:0005737;GO:0006355;GO:0010494;GO:0010494;GO:0010494;GO:0046872;GO:0046872;GO:0046872;	-	-	Zinc finger CCCH domain-containing protein 61 [Source:UniProtKB/Swiss-Prot;Acc:Q9FKW2]	-	GO:0006355//regulation of transcription, DNA-templated;	GO:0000932//P-body;GO:0000932//P-body;GO:0000932//P-body;GO:0005737//cytoplasm;GO:0010494//cytoplasmic stress granule;GO:0010494//cytoplasmic stress granule;GO:0010494//cytoplasmic stress granule;	GO:0003677//DNA binding;GO:0003677//DNA binding;GO:0003700//DNA-binding transcription factor activity;GO:0003700//DNA-binding transcription factor activity;GO:0003727//single-stranded RNA binding;GO:0005515//protein binding;GO:0005515//protein binding;GO:0046872//metal ion binding;GO:0046872//metal ion binding;GO:0046872//metal ion binding;	-
AT1G26770	2225.05	2718.82	1731.28	0.636775	-0.651144	8.00495e-07	0.000144968	Nodiff	1	9259432	9261313	+	1572	ATEXPA10	GO:0005576;GO:0005576;GO:0005576;GO:0005618;GO:0005618;GO:0009664;GO:0009664;GO:0016020;GO:0016020;GO:0071555;GO:0005199;GO:0005199;GO:0005576;GO:0005576;GO:0005576;GO:0005618;GO:0006949;GO:0006949;GO:0009505;GO:0009505;GO:0009664;GO:0009664;GO:0009828;GO:0009828;GO:0016020;GO:0016021;GO:0016021;GO:0071555;	-	-	Expansin [Source:UniProtKB/TrEMBL;Acc:F4HPC1]	Q9LDR9 A0A178W0M2	GO:0009664//plant-type cell wall organization;GO:0009664//plant-type cell wall organization;GO:0071555//cell wall organization;GO:0006949//syncytium formation;GO:0006949//syncytium formation;GO:0009664//plant-type cell wall organization;GO:0009664//plant-type cell wall organization;GO:0009828//plant-type cell wall loosening;GO:0009828//plant-type cell wall loosening;GO:0071555//cell wall organiza…	GO:0005576//extracellular region;GO:0005576//extracellular region;GO:0005576//extracellular region;GO:0005618//cell wall;GO:0005618//cell wall;GO:0016020//membrane;GO:0016020//membrane;GO:0005576//extracellular region;GO:0005576//extracellular region;GO:0005576//extracellular region;GO:0005618//cell wall;GO:0009505//plant-type cell wall;GO:0009505//plant-type cell wall;GO:0016020//membrane;GO:001…	GO:0005199//structural constituent of cell wall;GO:0005199//structural constituent of cell wall;	-
AT3G05650	1054.56	861.759	1247.37	1.44747	0.533534	8.50657e-07	0.000152902	Nodiff	3	1644882	1648742	-	3861	AtRLP32	GO:0005515;GO:0005886;GO:0016020;GO:0016021;GO:0016021;	-	-	Receptor-like protein 32 [Source:UniProtKB/Swiss- Prot;Acc:Q9M9X0]	Q9M9X0	-	GO:0005886//plasma membrane;GO:0016020//membrane;GO:0016021//integral component of membrane;GO:0016021//integral component of membrane;	GO:0005515//protein binding;	-
AT3G16370	5993.56	6828.96	5158.17	0.755337	-0.404807	9.02804e-07	0.000161074	Nodiff	3	5556710	5558982	+	1911	APG	GO:0005576;GO:0006629;GO:0016042;GO:0016042;GO:0016787;GO:0016788;GO:0016788;GO:0048046;GO:0048046;GO:0048046;	-	-	GDSL esterase/lipase APG [Source:UniProtKB/Swiss- Prot;Acc:Q9LU14]	Q9LU14 A0A178V9X5	GO:0006629//lipid metabolic process;GO:0016042//lipid catabolic process;GO:0016042//lipid catabolic process;	GO:0005576//extracellular region;GO:0048046//apoplast;GO:0048046//apoplast;GO:0048046//apoplast;	GO:0016787//hydrolase activity;GO:0016788//hydrolase activity, acting on ester bonds;GO:0016788//hydrolase activity, acting on ester bonds;	-
AT4G38950	2160.16	2488.96	1831.35	0.735787	-0.442639	9.15791e-07	0.000162189	Nodiff	4	18154395	18160158	-	3863	KIN7F	GO:0000166;GO:0003729;GO:0003774;GO:0003777;GO:0003777;GO:0005524;GO:0005524;GO:0005524;GO:0005871;GO:0005874;GO:0005874;GO:0007018;GO:0007018;GO:0008017;GO:0008017;GO:0009506;GO:0009506;GO:0016887;GO:0000166;GO:0003729;GO:0003777;GO:0003777;GO:0005524;GO:0005524;GO:0005524;GO:0005871;GO:0005874;GO:0005874;GO:0007018;GO:0007018;GO:0008017;GO:0008017;GO:0009506;GO:0009506;GO:0016887;GO:0000166;GO:…	K11498	-	Kinesin-like protein KIN-7F [Source:UniProtKB/Swiss-Prot;Acc:F4JUI9]	F4JUI9 A0A654FWU0	GO:0007018//microtubule-based movement;GO:0007018//microtubule-based movement;GO:0007018//microtubule-based movement;GO:0007018//microtubule-based movement;GO:0007018//microtubule-based movement;GO:0007018//microtubule-based movement;GO:0007018//microtubule-based movement;GO:0007018//microtubule-based movement;GO:0007018//microtubule-based movement;GO:0007018//microtubule-based movement;	GO:0005871//kinesin complex;GO:0005874//microtubule;GO:0005874//microtubule;GO:0009506//plasmodesma;GO:0009506//plasmodesma;GO:0005871//kinesin complex;GO:0005874//microtubule;GO:0005874//microtubule;GO:0009506//plasmodesma;GO:0009506//plasmodesma;GO:0005871//kinesin complex;GO:0005874//microtubule;GO:0005874//microtubule;GO:0009506//plasmodesma;GO:0009506//plasmodesma;GO:0005871//kinesin complex…	GO:0000166//nucleotide binding;GO:0003729//mRNA binding;GO:0003774//cytoskeletal motor activity;GO:0003777//microtubule motor activity;GO:0003777//microtubule motor activity;GO:0005524//ATP binding;GO:0005524//ATP binding;GO:0005524//ATP binding;GO:0008017//microtubule binding;GO:0008017//microtubule binding;GO:0016887//ATP hydrolysis activity;GO:0000166//nucleotide binding;GO:0003729//mRNA bindi…	-
AT3G49160	130.912	82.0645	179.76	2.19048	1.13124	9.25216e-07	0.000162662	Up Regulation	3	18221794	18224905	-	2665	PKP4	GO:0000166;GO:0000287;GO:0000287;GO:0003824;GO:0003824;GO:0004743;GO:0004743;GO:0004743;GO:0004743;GO:0005524;GO:0005524;GO:0005737;GO:0005737;GO:0006096;GO:0006096;GO:0006096;GO:0006096;GO:0009507;GO:0009536;GO:0009570;GO:0009570;GO:0016301;GO:0016301;GO:0016310;GO:0016740;GO:0030955;GO:0030955;GO:0032869;GO:0046872;GO:0000166;GO:0000287;GO:0000287;GO:0003824;GO:0003824;GO:0004743;GO:0004743;GO:…	K00873	EC:2.7.1.40	Plastidial pyruvate kinase 4, chloroplastic [Source:UniProtKB/Swiss-Prot;Acc:Q9M3B6]	Q9M3B6	GO:0006096//glycolytic process;GO:0006096//glycolytic process;GO:0006096//glycolytic process;GO:0006096//glycolytic process;GO:0016310//phosphorylation;GO:0032869//cellular response to insulin stimulus;GO:0006096//glycolytic process;GO:0006096//glycolytic process;GO:0006096//glycolytic process;GO:0016310//phosphorylation;GO:0006096//glycolytic process;GO:0006096//glycolytic process;GO:0006096//gl…	GO:0005737//cytoplasm;GO:0005737//cytoplasm;GO:0009507//chloroplast;GO:0009536//plastid;GO:0009570//chloroplast stroma;GO:0009570//chloroplast stroma;	GO:0000166//nucleotide binding;GO:0000287//magnesium ion binding;GO:0000287//magnesium ion binding;GO:0003824//catalytic activity;GO:0003824//catalytic activity;GO:0004743//pyruvate kinase activity;GO:0004743//pyruvate kinase activity;GO:0004743//pyruvate kinase activity;GO:0004743//pyruvate kinase activity;GO:0005524//ATP binding;GO:0005524//ATP binding;GO:0016301//kinase activity;GO:0016301//ki…	ko05230(Central carbon metabolism in cancer);ko05203(Viral carcinogenesis);ko05165(Human papillomavirus infection);ko04930(Type II diabetes mellitus);ko04922(Glucagon signaling pathway);ko00620(Pyruvate metabolism);ko00010(Glycolysis / Gluconeogenesis)
AT1G68600	1343.26	956.139	1730.37	1.80975	0.855792	9.84074e-07	0.000171757	Nodiff	1	25759736	25762982	+	2029	ALMT5	GO:0005783;GO:0005789;GO:0005789;GO:0006811;GO:0009705;GO:0009705;GO:0015743;GO:0015743;GO:0016020;GO:0016021;GO:0016021;	-	-	Aluminum-activated malate transporter 5 [Source:UniProtKB/Swiss-Prot;Acc:Q93Z29]	Q93Z29	GO:0006811//ion transport;GO:0015743//malate transport;GO:0015743//malate transport;	GO:0005783//endoplasmic reticulum;GO:0005789//endoplasmic reticulum membrane;GO:0005789//endoplasmic reticulum membrane;GO:0009705//plant-type vacuole membrane;GO:0009705//plant-type vacuole membrane;GO:0016020//membrane;GO:0016021//integral component of membrane;GO:0016021//integral component of membrane;	-	-
AT1G30250	919.947	1212.89	627.008	0.516956	-0.951887	1.16412e-06	0.00020172	Nodiff	1	10646842	10647650	-	809	-	GO:0008150;	-	-	At1g30250 [Source:UniProtKB/TrEMBL;Acc:Q66GS7]	Q66GS7 A0A654EFN4	GO:0008150//biological_process;	-	-	-
AT2G29980	6737.67	7643.49	5831.86	0.762983	-0.390277	1.2742e-06	0.000219217	Nodiff	2	12781524	12785190	-	1746	FAD3	GO:0005783;GO:0005783;GO:0005783;GO:0005789;GO:0005789;GO:0006629;GO:0006629;GO:0006629;GO:0006631;GO:0006633;GO:0006636;GO:0006636;GO:0006636;GO:0016020;GO:0016021;GO:0016021;GO:0016491;GO:0016717;GO:0016717;GO:0042389;GO:0042389;GO:0055114;GO:0055114;GO:0055114;GO:0080167;GO:0080167;GO:0102872;GO:0006629;GO:0006629;GO:0006629;GO:0006636;GO:0016020;GO:0016021;GO:0016021;GO:0016717;GO:0016717;GO:…	K10257	EC:1.14.19.25 1.14.19.35 1.14.19.36	FAD3 [Source:UniProtKB/TrEMBL;Acc:A0A178VX43]	P48623 A0A178VX43	GO:0006629//lipid metabolic process;GO:0006629//lipid metabolic process;GO:0006629//lipid metabolic process;GO:0006631//fatty acid metabolic process;GO:0006633//fatty acid biosynthetic process;GO:0006636//unsaturated fatty acid biosynthetic process;GO:0006636//unsaturated fatty acid biosynthetic process;GO:0006636//unsaturated fatty acid biosynthetic process;GO:0055114//obsolete oxidation-reducti…	GO:0005783//endoplasmic reticulum;GO:0005783//endoplasmic reticulum;GO:0005783//endoplasmic reticulum;GO:0005789//endoplasmic reticulum membrane;GO:0005789//endoplasmic reticulum membrane;GO:0016020//membrane;GO:0016021//integral component of membrane;GO:0016021//integral component of membrane;GO:0016020//membrane;GO:0016021//integral component of membrane;GO:0016021//integral component of membra…	GO:0016491//oxidoreductase activity;GO:0016717//oxidoreductase activity, acting on paired donors, with oxidation of a pair of donors resulting in the reduction of molecular oxygen to two molecules of water;GO:0016717//oxidoreductase activity, acting on paired donors, with oxidation of a pair of donors resulting in the reduction of molecular oxygen to two molecules of water;GO:0042389//omega-3 fat…	-
AT1G09350	49.6935	13.8097	85.5774	6.19689	2.63154	1.28891e-06	0.000220175	Up Regulation	1	3019639	3021443	+	1546	GOLS3	GO:0005737;GO:0005737;GO:0005975;GO:0006012;GO:0006012;GO:0006012;GO:0006979;GO:0006979;GO:0009409;GO:0009409;GO:0009409;GO:0016740;GO:0016757;GO:0016757;GO:0016757;GO:0046872;GO:0046872;GO:0047216;GO:0047216;GO:0047216;GO:0005737;GO:0005975;GO:0006012;GO:0006012;GO:0006012;GO:0016740;GO:0016757;GO:0016757;GO:0047216;GO:0047216;GO:0047216;	K18819	EC:2.4.1.123	Hexosyltransferase (Fragment) [Source:UniProtKB/TrEMBL;Acc:W8PVD7]	O80518 W8PVD7 A0A654E850	GO:0005975//carbohydrate metabolic process;GO:0006012//galactose metabolic process;GO:0006012//galactose metabolic process;GO:0006012//galactose metabolic process;GO:0006979//response to oxidative stress;GO:0006979//response to oxidative stress;GO:0009409//response to cold;GO:0009409//response to cold;GO:0009409//response to cold;GO:0005975//carbohydrate metabolic process;GO:0006012//galactose me…	GO:0005737//cytoplasm;GO:0005737//cytoplasm;GO:0005737//cytoplasm;	GO:0016740//transferase activity;GO:0016757//glycosyltransferase activity;GO:0016757//glycosyltransferase activity;GO:0016757//glycosyltransferase activity;GO:0046872//metal ion binding;GO:0046872//metal ion binding;GO:0047216//inositol 3-alpha-galactosyltransferase activity;GO:0047216//inositol 3-alpha-galactosyltransferase activity;GO:0047216//inositol 3-alpha-galactosyltransferase activity;GO:…	ko00052(Galactose metabolism)
AT1G56430	448.549	547.079	350.02	0.639798	-0.644312	1.38013e-06	0.000234097	Nodiff	1	21136835	21138277	+	1443	NAS4	GO:0009555;GO:0009555;GO:0009860;GO:0009860;GO:0010233;GO:0010233;GO:0016740;GO:0030410;GO:0030410;GO:0030410;GO:0030410;GO:0030418;GO:0030418;GO:0030418;	K05953	EC:2.5.1.43	Probable nicotianamine synthase 4 [Source:UniProtKB/Swiss-Prot;Acc:Q9C7X5]	Q9C7X5 Q6L5P3	GO:0009555//pollen development;GO:0009555//pollen development;GO:0009860//pollen tube growth;GO:0009860//pollen tube growth;GO:0010233//phloem transport;GO:0010233//phloem transport;GO:0030418//nicotianamine biosynthetic process;GO:0030418//nicotianamine biosynthetic process;GO:0030418//nicotianamine biosynthetic process;	-	GO:0016740//transferase activity;GO:0030410//nicotianamine synthase activity;GO:0030410//nicotianamine synthase activity;GO:0030410//nicotianamine synthase activity;GO:0030410//nicotianamine synthase activity;	ko00997(Biosynthesis of various secondary metabolites - part 3);ko00270(Cysteine and methionine metabolism)
AT2G43100	2320.1	1962.03	2678.16	1.36499	0.44889	1.43934e-06	0.000240939	Nodiff	2	17920647	17921844	+	1198	IPMI2	GO:0003861;GO:0003861;GO:0008652;GO:0009082;GO:0009098;GO:0009098;GO:0009507;GO:0009536;GO:0009536;GO:0009536;GO:0009570;GO:0009570;GO:0016829;GO:0019761;GO:0019761;	K21359	EC:4.2.1.33 4.2.1.170	IPMI2 [Source:UniProtKB/TrEMBL;Acc:A0A178VZE1]	Q9ZW84 A0A178VZE1	GO:0008652//cellular amino acid biosynthetic process;GO:0009082//branched-chain amino acid biosynthetic process;GO:0009098//leucine biosynthetic process;GO:0009098//leucine biosynthetic process;GO:0019761//glucosinolate biosynthetic process;GO:0019761//glucosinolate biosynthetic process;	GO:0009507//chloroplast;GO:0009536//plastid;GO:0009536//plastid;GO:0009536//plastid;GO:0009570//chloroplast stroma;GO:0009570//chloroplast stroma;	GO:0003861//3-isopropylmalate dehydratase activity;GO:0003861//3-isopropylmalate dehydratase activity;GO:0016829//lyase activity;	ko00966(Glucosinolate biosynthesis);ko00290(Valine, leucine and isoleucine biosynthesis)
AT1G73600	3499.61	2210.15	4789.08	2.16686	1.11561	1.44047e-06	0.000240939	Up Regulation	1	27669152	27673572	+	1971	-	GO:0000234;GO:0000234;GO:0006656;GO:0006656;GO:0008168;GO:0008168;GO:0008168;GO:0016740;GO:0032259;GO:0000234;GO:0000234;GO:0000234;GO:0000234;GO:0005737;GO:0005737;GO:0006629;GO:0006651;GO:0006656;GO:0006656;GO:0006656;GO:0006656;GO:0008168;GO:0008168;GO:0008168;GO:0008654;GO:0009555;GO:0016740;GO:0019432;GO:0032259;GO:0046337;	K05929	EC:2.1.1.103	S-adenosyl-L-methionine-dependent methyltransferases superfamily protein [Source:TAIR;Acc:AT1G73600]	Q9C6B9	GO:0006656//phosphatidylcholine biosynthetic process;GO:0006656//phosphatidylcholine biosynthetic process;GO:0032259//methylation;GO:0006629//lipid metabolic process;GO:0006651//diacylglycerol biosynthetic process;GO:0006656//phosphatidylcholine biosynthetic process;GO:0006656//phosphatidylcholine biosynthetic process;GO:0006656//phosphatidylcholine biosynthetic process;GO:0006656//phosphatidylch…	GO:0005737//cytoplasm;GO:0005737//cytoplasm;	GO:0000234//phosphoethanolamine N-methyltransferase activity;GO:0000234//phosphoethanolamine N-methyltransferase activity;GO:0008168//methyltransferase activity;GO:0008168//methyltransferase activity;GO:0008168//methyltransferase activity;GO:0016740//transferase activity;GO:0000234//phosphoethanolamine N-methyltransferase activity;GO:0000234//phosphoethanolamine N-methyltransferase activity;GO:00…	ko00564(Glycerophospholipid metabolism)
AT5G57630	1888.02	1406	2370.04	1.68566	0.753317	1.47735e-06	0.000245404	Nodiff	5	23340746	23343489	-	2116	CIPK21	GO:0000166;GO:0004672;GO:0004672;GO:0004674;GO:0004674;GO:0004674;GO:0005515;GO:0005524;GO:0005524;GO:0005524;GO:0005634;GO:0005634;GO:0005737;GO:0005737;GO:0005829;GO:0005829;GO:0006468;GO:0006468;GO:0006468;GO:0007165;GO:0007165;GO:0009705;GO:0009705;GO:0016301;GO:0016310;GO:0016740;GO:0035556;GO:0035556;GO:0071470;GO:0071470;GO:0071472;GO:0071472;GO:0000166;GO:0004672;GO:0004672;GO:0004674;GO:…	-	-	CBL-interacting serine/threonine-protein kinase 21 [Source:UniProtKB/Swiss-Prot;Acc:Q94CG0]	Q94CG0 A0A5S9YHA7	GO:0006468//protein phosphorylation;GO:0006468//protein phosphorylation;GO:0006468//protein phosphorylation;GO:0007165//signal transduction;GO:0007165//signal transduction;GO:0016310//phosphorylation;GO:0035556//intracellular signal transduction;GO:0035556//intracellular signal transduction;GO:0071470//cellular response to osmotic stress;GO:0071470//cellular response to osmotic stress;GO:0071472/…	GO:0005634//nucleus;GO:0005634//nucleus;GO:0005737//cytoplasm;GO:0005737//cytoplasm;GO:0005829//cytosol;GO:0005829//cytosol;GO:0009705//plant-type vacuole membrane;GO:0009705//plant-type vacuole membrane;	GO:0000166//nucleotide binding;GO:0004672//protein kinase activity;GO:0004672//protein kinase activity;GO:0004674//protein serine/threonine kinase activity;GO:0004674//protein serine/threonine kinase activity;GO:0004674//protein serine/threonine kinase activity;GO:0005515//protein binding;GO:0005524//ATP binding;GO:0005524//ATP binding;GO:0005524//ATP binding;GO:0016301//kinase activity;GO:001674…	-
AT4G13250	4378.6	3585.14	5172.07	1.44264	0.528714	1.58179e-06	0.000260952	Nodiff	4	7684156	7687006	-	2067	NYC1	GO:0016020;GO:0016021;GO:0016021;GO:0055114;GO:0005515;GO:0009507;GO:0009507;GO:0009507;GO:0009535;GO:0009535;GO:0009536;GO:0009536;GO:0009536;GO:0009579;GO:0010304;GO:0010304;GO:0010304;GO:0010304;GO:0015996;GO:0015996;GO:0015996;GO:0015996;GO:0015996;GO:0016020;GO:0016021;GO:0016021;GO:0016491;GO:0016491;GO:0016491;GO:0034256;GO:0034256;GO:0034256;GO:0034256;GO:0055114;GO:0055114;	K13606	EC:1.1.1.294	Probable chlorophyll(ide) b reductase NYC1, chloroplastic [Source:UniProtKB/Swiss-Prot;Acc:Q93ZA0]	Q93ZA0 A0A178UYX7	GO:0055114//obsolete oxidation-reduction process;GO:0010304//PSII associated light-harvesting complex II catabolic process;GO:0010304//PSII associated light-harvesting complex II catabolic process;GO:0010304//PSII associated light-harvesting complex II catabolic process;GO:0010304//PSII associated light-harvesting complex II catabolic process;GO:0015996//chlorophyll catabolic process;GO:0015996//…	GO:0016020//membrane;GO:0016021//integral component of membrane;GO:0016021//integral component of membrane;GO:0009507//chloroplast;GO:0009507//chloroplast;GO:0009507//chloroplast;GO:0009535//chloroplast thylakoid membrane;GO:0009535//chloroplast thylakoid membrane;GO:0009536//plastid;GO:0009536//plastid;GO:0009536//plastid;GO:0009579//thylakoid;GO:0016020//membrane;GO:0016021//integral component …	GO:0005515//protein binding;GO:0016491//oxidoreductase activity;GO:0016491//oxidoreductase activity;GO:0016491//oxidoreductase activity;GO:0034256//chlorophyll(ide) b reductase activity;GO:0034256//chlorophyll(ide) b reductase activity;GO:0034256//chlorophyll(ide) b reductase activity;GO:0034256//chlorophyll(ide) b reductase activity;	ko00860(Porphyrin metabolism)
AT3G56240	1321.24	1105.1	1537.39	1.39118	0.476307	1.61499e-06	0.000264616	Nodiff	3	20863139	20864727	-	1315	CCH	GO:0005829;GO:0006811;GO:0006825;GO:0006825;GO:0006878;GO:0006878;GO:0009507;GO:0009507;GO:0009651;GO:0016531;GO:0016531;GO:0019904;GO:0019904;GO:0030001;GO:0030001;GO:0046686;GO:0046686;GO:0046872;GO:0046872;GO:0046872;GO:0048046;GO:0030001;GO:0030001;GO:0046872;GO:0046872;GO:0046872;GO:0005829;GO:0006811;GO:0006825;GO:0006825;GO:0006878;GO:0006878;GO:0009507;GO:0009507;GO:0009651;GO:0016531;GO:…	K07213	-	Copper transport protein CCH [Source:UniProtKB/Swiss-Prot;Acc:O82089]	O82089 A0A178V898	GO:0006811//ion transport;GO:0006825//copper ion transport;GO:0006825//copper ion transport;GO:0006878//cellular copper ion homeostasis;GO:0006878//cellular copper ion homeostasis;GO:0009651//response to salt stress;GO:0030001//metal ion transport;GO:0030001//metal ion transport;GO:0046686//response to cadmium ion;GO:0046686//response to cadmium ion;GO:0030001//metal ion transport;GO:0030001//met…	GO:0005829//cytosol;GO:0009507//chloroplast;GO:0009507//chloroplast;GO:0048046//apoplast;GO:0005829//cytosol;GO:0009507//chloroplast;GO:0009507//chloroplast;GO:0048046//apoplast;	GO:0016531//copper chaperone activity;GO:0016531//copper chaperone activity;GO:0019904//protein domain specific binding;GO:0019904//protein domain specific binding;GO:0046872//metal ion binding;GO:0046872//metal ion binding;GO:0046872//metal ion binding;GO:0046872//metal ion binding;GO:0046872//metal ion binding;GO:0046872//metal ion binding;GO:0016531//copper chaperone activity;GO:0016531//coppe…	ko04978(Mineral absorption)
AT5G01600	1884.36	1271.53	2497.19	1.96393	0.973744	1.64651e-06	0.000267958	Nodiff	5	227953	230051	-	1421	FER1	GO:0000302;GO:0000302;GO:0004322;GO:0004322;GO:0004322;GO:0005506;GO:0005506;GO:0005506;GO:0005515;GO:0005623;GO:0005737;GO:0005737;GO:0005739;GO:0005739;GO:0005886;GO:0006826;GO:0006826;GO:0006826;GO:0006879;GO:0006879;GO:0006879;GO:0006880;GO:0006880;GO:0008198;GO:0008198;GO:0008199;GO:0008199;GO:0008199;GO:0009409;GO:0009409;GO:0009507;GO:0009507;GO:0009507;GO:0009535;GO:0009535;GO:0009536;GO:…	K00522	EC:1.16.3.2	Ferritin-1, chloroplastic [Source:UniProtKB/Swiss- Prot;Acc:Q39101]	Q39101 A0A384KHN9 Q0WWC2	GO:0000302//response to reactive oxygen species;GO:0000302//response to reactive oxygen species;GO:0006826//iron ion transport;GO:0006826//iron ion transport;GO:0006826//iron ion transport;GO:0006879//cellular iron ion homeostasis;GO:0006879//cellular iron ion homeostasis;GO:0006879//cellular iron ion homeostasis;GO:0006880//intracellular sequestering of iron ion;GO:0006880//intracellular sequest…	GO:0005623//obsolete cell;GO:0005737//cytoplasm;GO:0005737//cytoplasm;GO:0005739//mitochondrion;GO:0005739//mitochondrion;GO:0005886//plasma membrane;GO:0009507//chloroplast;GO:0009507//chloroplast;GO:0009507//chloroplast;GO:0009535//chloroplast thylakoid membrane;GO:0009535//chloroplast thylakoid membrane;GO:0009536//plastid;GO:0009570//chloroplast stroma;GO:0009570//chloroplast stroma;GO:000957…	GO:0004322//ferroxidase activity;GO:0004322//ferroxidase activity;GO:0004322//ferroxidase activity;GO:0005506//iron ion binding;GO:0005506//iron ion binding;GO:0005506//iron ion binding;GO:0005515//protein binding;GO:0008198//ferrous iron binding;GO:0008198//ferrous iron binding;GO:0008199//ferric iron binding;GO:0008199//ferric iron binding;GO:0008199//ferric iron binding;GO:0016491//oxidoreduct…	ko04978(Mineral absorption);ko04217(Necroptosis);ko04216(Ferroptosis)
AT1G64710	1109.8	914.32	1305.29	1.42761	0.513598	1.68062e-06	0.000271674	Nodiff	1	24044686	24046621	+	1530	-	GO:0004022;GO:0004022;GO:0004024;GO:0005737;GO:0005737;GO:0005829;GO:0008270;GO:0008270;GO:0008270;GO:0016491;GO:0016491;GO:0016491;GO:0046294;GO:0046872;GO:0051903;GO:0055114;GO:0055114;GO:0055114;GO:0008270;GO:0008270;GO:0016491;GO:0016491;GO:0016491;GO:0046872;GO:0055114;GO:0055114;GO:0055114;GO:0055114;GO:0055114;	K00001	EC:1.1.1.1	Alcohol dehydrogenase-like 4 [Source:UniProtKB/Swiss-Prot;Acc:Q8VZ49]	Q8VZ49	GO:0046294//formaldehyde catabolic process;GO:0055114//obsolete oxidation-reduction process;GO:0055114//obsolete oxidation-reduction process;GO:0055114//obsolete oxidation-reduction process;GO:0055114//obsolete oxidation-reduction process;GO:0055114//obsolete oxidation-reduction process;GO:0055114//obsolete oxidation-reduction process;GO:0055114//obsolete oxidation-reduction process;GO:0055114//o…	GO:0005737//cytoplasm;GO:0005737//cytoplasm;GO:0005829//cytosol;	GO:0004022//alcohol dehydrogenase (NAD+) activity;GO:0004022//alcohol dehydrogenase (NAD+) activity;GO:0004024//alcohol dehydrogenase activity, zinc-dependent;GO:0008270//zinc ion binding;GO:0008270//zinc ion binding;GO:0008270//zinc ion binding;GO:0016491//oxidoreductase activity;GO:0016491//oxidoreductase activity;GO:0016491//oxidoreductase activity;GO:0046872//metal ion binding;GO:0051903//S-(…	ko00982(Drug
AT1G69490	104.408	64.617	144.199	2.2316	1.15808	1.70683e-06	0.000273866	Up Regulation	1	26122080	26123514	+	1252	NAC029	GO:0000976;GO:0003677;GO:0003677;GO:0003677;GO:0003700;GO:0003700;GO:0005634;GO:0005634;GO:0005634;GO:0006355;GO:0006355;GO:0009793;GO:0009793;GO:0009825;GO:0009825;GO:0009835;GO:0009835;GO:0009908;GO:0009908;GO:0010150;GO:0010150;	-	-	NAP [Source:UniProtKB/TrEMBL;Acc:A0A178W8K0]	O49255 A0A178W8K0	GO:0006355//regulation of transcription, DNA-templated;GO:0006355//regulation of transcription, DNA-templated;GO:0009793//embryo development ending in seed dormancy;GO:0009793//embryo development ending in seed dormancy;GO:0009825//multidimensional cell growth;GO:0009825//multidimensional cell growth;GO:0009835//fruit ripening;GO:0009835//fruit ripening;GO:0009908//flower development;GO:0009908//…	GO:0005634//nucleus;GO:0005634//nucleus;GO:0005634//nucleus;	GO:0000976//transcription cis-regulatory region binding;GO:0003677//DNA binding;GO:0003677//DNA binding;GO:0003677//DNA binding;GO:0003700//DNA-binding transcription factor activity;GO:0003700//DNA-binding transcription factor activity;	-
AT1G44446	1253.47	1051.75	1455.18	1.38358	0.468404	1.7265e-06	0.000273866	Nodiff	1	16848308	16851271	-	2318	CAO	GO:0005506;GO:0005506;GO:0009507;GO:0009507;GO:0009507;GO:0009535;GO:0009535;GO:0009536;GO:0009579;GO:0009706;GO:0009706;GO:0010277;GO:0010277;GO:0010277;GO:0010277;GO:0015995;GO:0015995;GO:0015995;GO:0016020;GO:0016491;GO:0016491;GO:0016491;GO:0031969;GO:0042651;GO:0042651;GO:0046872;GO:0051536;GO:0051537;GO:0051537;GO:0051537;GO:0055114;GO:0055114;GO:0055114;GO:0005506;GO:0016491;GO:0051537;GO:…	K13600	EC:1.14.13.122	CH1 [Source:UniProtKB/TrEMBL;Acc:A0A178W6L1]	Q9MBA1 A0A178W6L1	GO:0015995//chlorophyll biosynthetic process;GO:0015995//chlorophyll biosynthetic process;GO:0015995//chlorophyll biosynthetic process;GO:0055114//obsolete oxidation-reduction process;GO:0055114//obsolete oxidation-reduction process;GO:0055114//obsolete oxidation-reduction process;GO:0055114//obsolete oxidation-reduction process;GO:0055114//obsolete oxidation-reduction process;GO:0055114//obsolet…	GO:0009507//chloroplast;GO:0009507//chloroplast;GO:0009507//chloroplast;GO:0009535//chloroplast thylakoid membrane;GO:0009535//chloroplast thylakoid membrane;GO:0009536//plastid;GO:0009579//thylakoid;GO:0009706//chloroplast inner membrane;GO:0009706//chloroplast inner membrane;GO:0016020//membrane;GO:0031969//chloroplast membrane;GO:0042651//thylakoid membrane;GO:0042651//thylakoid membrane;GO:00…	GO:0005506//iron ion binding;GO:0005506//iron ion binding;GO:0010277//chlorophyllide a oxygenase [overall] activity;GO:0010277//chlorophyllide a oxygenase [overall] activity;GO:0010277//chlorophyllide a oxygenase [overall] activity;GO:0010277//chlorophyllide a oxygenase [overall] activity;GO:0016491//oxidoreductase activity;GO:0016491//oxidoreductase activity;GO:0016491//oxidoreductase activity;G…	ko00860(Porphyrin metabolism)
AT2G46970	440.047	537.071	343.023	0.638692	-0.646807	1.72829e-06	0.000273866	Nodiff	2	19295431	19297858	-	1724	PIL1	GO:0003677;GO:0003677;GO:0003700;GO:0003700;GO:0005515;GO:0005634;GO:0005634;GO:0005634;GO:0006355;GO:0006355;GO:0009641;GO:0009641;GO:0010017;GO:0010017;GO:0046983;GO:0046983;GO:0005634;GO:0046983;GO:0046983;GO:0005634;GO:0046983;GO:0046983;	-	-	Transcription factor PIL1 [Source:UniProtKB/Swiss- Prot;Acc:Q8L5W8]	Q8L5W8 A0A178VNL3	GO:0006355//regulation of transcription, DNA-templated;GO:0006355//regulation of transcription, DNA-templated;GO:0009641//shade avoidance;GO:0009641//shade avoidance;GO:0010017//red or far-red light signaling pathway;GO:0010017//red or far-red light signaling pathway;	GO:0005634//nucleus;GO:0005634//nucleus;GO:0005634//nucleus;GO:0005634//nucleus;GO:0005634//nucleus;	GO:0003677//DNA binding;GO:0003677//DNA binding;GO:0003700//DNA-binding transcription factor activity;GO:0003700//DNA-binding transcription factor activity;GO:0005515//protein binding;GO:0046983//protein dimerization activity;GO:0046983//protein dimerization activity;GO:0046983//protein dimerization activity;GO:0046983//protein dimerization activity;GO:0046983//protein dimerization activity;GO:00…	-
AT5G51720	326.764	245.789	407.739	1.6589	0.730225	1.74772e-06	0.000275135	Nodiff	5	21009347	21010345	+	743	NEET	GO:0005739;GO:0005739;GO:0005739;GO:0005741;GO:0005829;GO:0009507;GO:0009507;GO:0009507;GO:0009536;GO:0009536;GO:0009570;GO:0009570;GO:0010150;GO:0010150;GO:0043231;GO:0043231;GO:0046872;GO:0046872;GO:0051536;GO:0051537;GO:0051537;GO:0051537;GO:0051537;GO:0051537;GO:0055072;GO:0055072;GO:0072593;GO:0072593;	K23882	-	NEET [Source:UniProtKB/TrEMBL;Acc:A0A178UGQ5]	Q9FLI7 A0A178UGQ5	GO:0010150//leaf senescence;GO:0010150//leaf senescence;GO:0055072//iron ion homeostasis;GO:0055072//iron ion homeostasis;GO:0072593//reactive oxygen species metabolic process;GO:0072593//reactive oxygen species metabolic process;	GO:0005739//mitochondrion;GO:0005739//mitochondrion;GO:0005739//mitochondrion;GO:0005741//mitochondrial outer membrane;GO:0005829//cytosol;GO:0009507//chloroplast;GO:0009507//chloroplast;GO:0009507//chloroplast;GO:0009536//plastid;GO:0009536//plastid;GO:0009570//chloroplast stroma;GO:0009570//chloroplast stroma;GO:0043231//intracellular membrane-bounded organelle;GO:0043231//intracellular membran…	GO:0046872//metal ion binding;GO:0046872//metal ion binding;GO:0051536//iron-sulfur cluster binding;GO:0051537//2 iron, 2 sulfur cluster binding;GO:0051537//2 iron, 2 sulfur cluster binding;GO:0051537//2 iron, 2 sulfur cluster binding;GO:0051537//2 iron, 2 sulfur cluster binding;GO:0051537//2 iron, 2 sulfur cluster binding;	-
AT5G56010	4355.27	4990.82	3719.72	0.745312	-0.424083	1.77182e-06	0.000277117	Nodiff	5	22681238	22684252	+	2613	HSP90-3	GO:0000166;GO:0002376;GO:0003729;GO:0005515;GO:0005524;GO:0005524;GO:0005524;GO:0005730;GO:0005730;GO:0005737;GO:0005737;GO:0005794;GO:0005794;GO:0005829;GO:0005829;GO:0005829;GO:0005886;GO:0005886;GO:0005886;GO:0006457;GO:0006457;GO:0006457;GO:0006952;GO:0009408;GO:0009408;GO:0009536;GO:0009986;GO:0016020;GO:0032991;GO:0034605;GO:0045087;GO:0045087;GO:0048471;GO:0050821;GO:0051082;GO:0051082;GO:…	K04079	-	Heat shock protein 90-3 [Source:UniProtKB/Swiss- Prot;Acc:P51818]	P51818 A0A178U8T0	GO:0002376//immune system process;GO:0006457//protein folding;GO:0006457//protein folding;GO:0006457//protein folding;GO:0006952//defense response;GO:0009408//response to heat;GO:0009408//response to heat;GO:0034605//cellular response to heat;GO:0045087//innate immune response;GO:0045087//innate immune response;GO:0050821//protein stabilization;GO:0051131//chaperone-mediated protein complex assem…	GO:0005730//nucleolus;GO:0005730//nucleolus;GO:0005737//cytoplasm;GO:0005737//cytoplasm;GO:0005794//Golgi apparatus;GO:0005794//Golgi apparatus;GO:0005829//cytosol;GO:0005829//cytosol;GO:0005829//cytosol;GO:0005886//plasma membrane;GO:0005886//plasma membrane;GO:0005886//plasma membrane;GO:0009536//plastid;GO:0009986//cell surface;GO:0016020//membrane;GO:0032991//protein-containing complex;GO:004…	GO:0000166//nucleotide binding;GO:0003729//mRNA binding;GO:0005515//protein binding;GO:0005524//ATP binding;GO:0005524//ATP binding;GO:0005524//ATP binding;GO:0051082//unfolded protein binding;GO:0051082//unfolded protein binding;GO:0051082//unfolded protein binding;	ko05418(Fluid shear stress and atherosclerosis);ko05417(Lipid and atherosclerosis);ko05215(Prostate cancer);ko05207(Chemical carcinogenesis - receptor activation);ko05200(Pathways in cancer);ko05132(Salmonella infection);ko04915(Estrogen signaling pathway);ko04914(Progesterone-mediated oocyte maturation);ko04659(Th17 cell differentiation);ko04657(IL-17 signaling pathway);ko04626(Plant-pathogen in…
AT2G30870	8776.44	7602.51	9950.36	1.30883	0.388273	2.118e-06	0.000329123	Nodiff	2	13141290	13142676	+	1132	GSTF10	GO:0004364;GO:0004364;GO:0004364;GO:0005507;GO:0005507;GO:0005515;GO:0005618;GO:0005618;GO:0005737;GO:0005737;GO:0005737;GO:0005737;GO:0005773;GO:0005773;GO:0005777;GO:0005829;GO:0005829;GO:0005829;GO:0005886;GO:0005886;GO:0006749;GO:0009407;GO:0009407;GO:0009414;GO:0009414;GO:0009507;GO:0009507;GO:0009636;GO:0016740;GO:0043295;GO:0043295;GO:0043295;GO:0046686;GO:0046686;GO:0048046;GO:0048046;	K00799	EC:2.5.1.18	Glutathione S-transferase F10 [Source:UniProtKB/Swiss-Prot;Acc:P42761]	P42761 A0A178VU78	GO:0006749//glutathione metabolic process;GO:0009407//toxin catabolic process;GO:0009407//toxin catabolic process;GO:0009414//response to water deprivation;GO:0009414//response to water deprivation;GO:0009636//response to toxic substance;GO:0046686//response to cadmium ion;GO:0046686//response to cadmium ion;	GO:0005618//cell wall;GO:0005618//cell wall;GO:0005737//cytoplasm;GO:0005737//cytoplasm;GO:0005737//cytoplasm;GO:0005737//cytoplasm;GO:0005773//vacuole;GO:0005773//vacuole;GO:0005777//peroxisome;GO:0005829//cytosol;GO:0005829//cytosol;GO:0005829//cytosol;GO:0005886//plasma membrane;GO:0005886//plasma membrane;GO:0009507//chloroplast;GO:0009507//chloroplast;GO:0048046//apoplast;GO:0048046//apoplas…	GO:0004364//glutathione transferase activity;GO:0004364//glutathione transferase activity;GO:0004364//glutathione transferase activity;GO:0005507//copper ion binding;GO:0005507//copper ion binding;GO:0005515//protein binding;GO:0016740//transferase activity;GO:0043295//glutathione binding;GO:0043295//glutathione binding;GO:0043295//glutathione binding;	ko05418(Fluid shear stress and atherosclerosis);ko05225(Hepatocellular carcinoma);ko05208(Chemical carcinogenesis - reactive oxygen species);ko05207(Chemical carcinogenesis - receptor activation);ko05204(Chemical carcinogenesis - DNA adducts);ko05200(Pathways in cancer);ko04212(Longevity regulating pathway - worm);ko01524(Platinum drug resistance);ko00983(Drug metabolism - other enzymes);ko00982(…
AT2G23120	3582.94	2858.03	4307.85	1.50728	0.591946	2.24914e-06	0.000346716	Nodiff	2	9841842	9842634	+	793	-	GO:0005773;GO:0005829;GO:0005829;GO:0005886;GO:0005886;GO:0008150;	-	-	Expressed protein [Source:UniProtKB/TrEMBL;Acc:Q8S8R1]	A0A178VRM3 Q8S8R1	GO:0008150//biological_process;	GO:0005773//vacuole;GO:0005829//cytosol;GO:0005829//cytosol;GO:0005886//plasma membrane;GO:0005886//plasma membrane;	-	-
AT2G41430	16587.2	14346.6	18827.7	1.31235	0.392152	2.26e-06	0.000346716	Nodiff	2	17269158	17270542	+	1385	ERD15	GO:0005515;GO:0005515;GO:0005737;GO:0005737;GO:0005737;GO:0005829;GO:0009414;GO:0009414;GO:0009617;GO:0009617;GO:0009644;GO:0009644;GO:0071456;GO:0005515;GO:0005515;GO:0005737;GO:0005737;GO:0005737;GO:0005829;GO:0009414;GO:0009414;GO:0009617;GO:0009617;GO:0009644;GO:0009644;GO:0071456;GO:0005515;GO:0005515;GO:0005737;GO:0005737;GO:0005737;GO:0005829;GO:0009414;GO:0009414;GO:0009617;GO:0009617;GO:…	-	-	LSR1 [Source:UniProtKB/TrEMBL;Acc:A0A178VWR6]	Q39096 A0A178VWR6	GO:0009414//response to water deprivation;GO:0009414//response to water deprivation;GO:0009617//response to bacterium;GO:0009617//response to bacterium;GO:0009644//response to high light intensity;GO:0009644//response to high light intensity;GO:0071456//cellular response to hypoxia;GO:0009414//response to water deprivation;GO:0009414//response to water deprivation;GO:0009617//response to bacteriu…	GO:0005737//cytoplasm;GO:0005737//cytoplasm;GO:0005737//cytoplasm;GO:0005829//cytosol;GO:0005737//cytoplasm;GO:0005737//cytoplasm;GO:0005737//cytoplasm;GO:0005829//cytosol;GO:0005737//cytoplasm;GO:0005737//cytoplasm;GO:0005737//cytoplasm;GO:0005829//cytosol;GO:0005737//cytoplasm;GO:0005737//cytoplasm;GO:0005737//cytoplasm;GO:0005829//cytosol;	GO:0005515//protein binding;GO:0005515//protein binding;GO:0005515//protein binding;GO:0005515//protein binding;GO:0005515//protein binding;GO:0005515//protein binding;GO:0005515//protein binding;GO:0005515//protein binding;	-
AT1G60140	1661.43	1403.54	1919.33	1.3675	0.451536	2.32081e-06	0.000353791	Nodiff	1	22176934	22181740	-	4361	TPS10	GO:0003824;GO:0003824;GO:0005992;GO:0005992;GO:0003824;GO:0003824;GO:0005737;GO:0005737;GO:0005829;GO:0005992;GO:0005992;GO:0016311;GO:0016311;GO:0016740;GO:0016740;GO:0016757;GO:0016757;GO:0070413;GO:0003824;GO:0003824;GO:0005737;GO:0005737;GO:0005829;GO:0005992;GO:0005992;GO:0016311;GO:0016311;GO:0016740;GO:0016740;GO:0016757;GO:0016757;GO:0070413;GO:0003824;GO:0003824;GO:0005737;GO:0005737;GO:…	K16055	EC:2.4.1.15 3.1.3.12	Probable alpha,alpha-trehalose-phosphate synthase [UDP-forming] 10 [Source:UniProtKB/Swiss-Prot;Acc:O80738]	O80738 W8Q795 A0A654EL48	GO:0005992//trehalose biosynthetic process;GO:0005992//trehalose biosynthetic process;GO:0005992//trehalose biosynthetic process;GO:0005992//trehalose biosynthetic process;GO:0016311//dephosphorylation;GO:0016311//dephosphorylation;GO:0070413//trehalose metabolism in response to stress;GO:0005992//trehalose biosynthetic process;GO:0005992//trehalose biosynthetic process;GO:0016311//dephosphorylat…	GO:0005737//cytoplasm;GO:0005737//cytoplasm;GO:0005829//cytosol;GO:0005737//cytoplasm;GO:0005737//cytoplasm;GO:0005829//cytosol;GO:0005737//cytoplasm;GO:0005737//cytoplasm;GO:0005829//cytosol;GO:0005737//cytoplasm;GO:0005737//cytoplasm;GO:0005829//cytosol;GO:0005737//cytoplasm;GO:0005737//cytoplasm;GO:0005829//cytosol;	GO:0003824//catalytic activity;GO:0003824//catalytic activity;GO:0003824//catalytic activity;GO:0003824//catalytic activity;GO:0016740//transferase activity;GO:0016740//transferase activity;GO:0016757//glycosyltransferase activity;GO:0016757//glycosyltransferase activity;GO:0003824//catalytic activity;GO:0003824//catalytic activity;GO:0016740//transferase activity;GO:0016740//transferase activity…	ko00500(Starch and sucrose metabolism)
AT2G32150	468.104	334.029	602.178	1.80277	0.850216	2.39321e-06	0.000362534	Nodiff	2	13658888	13660948	+	1592	-	GO:0016787;GO:0016787;GO:0016787;GO:0016787;GO:0016787;GO:0016787;	K07025	-	At2g32150/F22D22.10 [Source:UniProtKB/TrEMBL;Acc:Q9SKY5]	A0A1P8B2T3	-	-	GO:0016787//hydrolase activity;GO:0016787//hydrolase activity;GO:0016787//hydrolase activity;GO:0016787//hydrolase activity;GO:0016787//hydrolase activity;GO:0016787//hydrolase activity;	-
AT1G19960	741.407	529.074	953.74	1.80266	0.850127	2.6373e-06	0.000397013	Nodiff	1	6927736	6928656	+	921	-	GO:0003674;GO:0005575;GO:0008150;	-	-	Putative uncharacterized protein At1g19960 [Source:UniProtKB/TrEMBL;Acc:Q9LNS5]	Q9LNS5 A0A654EGF2	GO:0008150//biological_process;	GO:0005575//cellular_component;	GO:0003674//molecular_function;	-
AT1G27130	1900.1	1606.84	2193.37	1.36502	0.448925	2.68579e-06	0.000401801	Nodiff	1	9425280	9426897	+	1286	GSTU13	GO:0004364;GO:0004364;GO:0004364;GO:0005515;GO:0005634;GO:0005737;GO:0005737;GO:0005737;GO:0005737;GO:0005829;GO:0005829;GO:0005829;GO:0006749;GO:0006749;GO:0009407;GO:0009407;GO:0009636;GO:0016740;GO:0042344;GO:0045087;GO:0046686;GO:0046686;GO:0050832;GO:0052542;	K00799	EC:2.5.1.18	Glutathione S-transferase U13 [Source:UniProtKB/Swiss-Prot;Acc:Q9FUS6]	Q9FUS6	GO:0006749//glutathione metabolic process;GO:0006749//glutathione metabolic process;GO:0009407//toxin catabolic process;GO:0009407//toxin catabolic process;GO:0009636//response to toxic substance;GO:0042344//indole glucosinolate catabolic process;GO:0045087//innate immune response;GO:0046686//response to cadmium ion;GO:0046686//response to cadmium ion;GO:0050832//defense response to fungus;GO:005…	GO:0005634//nucleus;GO:0005737//cytoplasm;GO:0005737//cytoplasm;GO:0005737//cytoplasm;GO:0005737//cytoplasm;GO:0005829//cytosol;GO:0005829//cytosol;GO:0005829//cytosol;	GO:0004364//glutathione transferase activity;GO:0004364//glutathione transferase activity;GO:0004364//glutathione transferase activity;GO:0005515//protein binding;GO:0016740//transferase activity;	ko05418(Fluid shear stress and atherosclerosis);ko05225(Hepatocellular carcinoma);ko05208(Chemical carcinogenesis - reactive oxygen species);ko05207(Chemical carcinogenesis - receptor activation);ko05204(Chemical carcinogenesis - DNA adducts);ko05200(Pathways in cancer);ko04212(Longevity regulating pathway - worm);ko01524(Platinum drug resistance);ko00983(Drug metabolism - other enzymes);ko00982(…
AT3G09390	17253.4	14879.8	19626.9	1.31903	0.399474	2.90208e-06	0.000431478	Nodiff	3	2889406	2890574	-	963	MT2A	GO:0005507;GO:0005507;GO:0005623;GO:0006878;GO:0006878;GO:0046872;GO:0046872;GO:0046872;GO:0005507;GO:0005507;GO:0005623;GO:0006878;GO:0006878;GO:0046872;GO:0046872;GO:0046872;	-	-	Metallothionein-like protein 2A [Source:UniProtKB/Swiss-Prot;Acc:P25860]	P25860 A0A178VGL7	GO:0006878//cellular copper ion homeostasis;GO:0006878//cellular copper ion homeostasis;GO:0006878//cellular copper ion homeostasis;GO:0006878//cellular copper ion homeostasis;	GO:0005623//obsolete cell;GO:0005623//obsolete cell;	GO:0005507//copper ion binding;GO:0005507//copper ion binding;GO:0046872//metal ion binding;GO:0046872//metal ion binding;GO:0046872//metal ion binding;GO:0005507//copper ion binding;GO:0005507//copper ion binding;GO:0046872//metal ion binding;GO:0046872//metal ion binding;GO:0046872//metal ion binding;	-
AT2G26740	2972.33	2547.58	3397.08	1.33346	0.41517	3.12902e-06	0.000462365	Nodiff	2	11392849	11394363	-	1371	ATSEH	GO:0003824;GO:0003824;GO:0004301;GO:0004301;GO:0005777;GO:0005829;GO:0005829;GO:0009414;GO:0009414;GO:0009733;GO:0009733;GO:0016787;GO:0016787;GO:0033961;GO:0033961;	-	-	At2g26740/F18A8.11 [Source:UniProtKB/TrEMBL;Acc:Q42566]	A0A178VUJ2 Q42566	GO:0009414//response to water deprivation;GO:0009414//response to water deprivation;GO:0009733//response to auxin;GO:0009733//response to auxin;	GO:0005777//peroxisome;GO:0005829//cytosol;GO:0005829//cytosol;	GO:0003824//catalytic activity;GO:0003824//catalytic activity;GO:0004301//epoxide hydrolase activity;GO:0004301//epoxide hydrolase activity;GO:0016787//hydrolase activity;GO:0016787//hydrolase activity;GO:0033961//cis-stilbene-oxide hydrolase activity;GO:0033961//cis-stilbene-oxide hydrolase activity;	-
AT2G26010	108.216	47.1888	169.243	3.58651	1.84258	3.16497e-06	0.000464826	Up Regulation	2	11087280	11088001	+	620	PDF1.3	GO:0003674;GO:0005515;GO:0005576;GO:0005576;GO:0006952;GO:0006952;GO:0006952;GO:0006952;GO:0031640;GO:0031640;GO:0050832;GO:0050832;GO:0099503;	-	-	PDF1.3 [Source:UniProtKB/TrEMBL;Acc:A0A178VSS6]	O80995 A0A178VSS6	GO:0006952//defense response;GO:0006952//defense response;GO:0006952//defense response;GO:0006952//defense response;GO:0031640//killing of cells of other organism;GO:0031640//killing of cells of other organism;GO:0050832//defense response to fungus;GO:0050832//defense response to fungus;	GO:0005576//extracellular region;GO:0005576//extracellular region;GO:0099503//secretory vesicle;	GO:0003674//molecular_function;GO:0005515//protein binding;	-
AT1G76590	538.159	405.372	670.947	1.65514	0.726952	3.19289e-06	0.000466084	Nodiff	1	28740540	28742231	+	1410	-	GO:0008150;	-	-	At1g76590 [Source:UniProtKB/TrEMBL;Acc:Q2HIW3]	Q2HIW3 A0A178WMM6	GO:0008150//biological_process;	-	-	-
AT5G61380	5763.59	4989.58	6537.61	1.31025	0.389844	3.22552e-06	0.000468011	Nodiff	5	24674963	24678550	+	2808	APRR1	GO:0000160;GO:0000160;GO:0000160;GO:0003677;GO:0003677;GO:0003700;GO:0003700;GO:0005515;GO:0005515;GO:0005515;GO:0005634;GO:0005634;GO:0005634;GO:0006351;GO:0006351;GO:0006355;GO:0006355;GO:0007623;GO:0007623;GO:0009908;GO:0009908;GO:0010031;GO:0010031;GO:0010468;GO:0010468;GO:0010629;GO:0010629;GO:0048511;	K12127	-	Two-component response regulator-like APRR1 [Source:UniProtKB/Swiss-Prot;Acc:Q9LKL2]	Q9LKL2 A0A178UC73	GO:0000160//phosphorelay signal transduction system;GO:0000160//phosphorelay signal transduction system;GO:0000160//phosphorelay signal transduction system;GO:0006351//transcription, DNA-templated;GO:0006351//transcription, DNA-templated;GO:0006355//regulation of transcription, DNA-templated;GO:0006355//regulation of transcription, DNA-templated;GO:0007623//circadian rhythm;GO:0007623//circadian …	GO:0005634//nucleus;GO:0005634//nucleus;GO:0005634//nucleus;	GO:0003677//DNA binding;GO:0003677//DNA binding;GO:0003700//DNA-binding transcription factor activity;GO:0003700//DNA-binding transcription factor activity;GO:0005515//protein binding;GO:0005515//protein binding;GO:0005515//protein binding;	ko04712(Circadian rhythm - plant)
AT1G29395	2276.33	1761.53	2791.14	1.5845	0.664026	3.48386e-06	0.000502468	Nodiff	1	10288129	10289666	-	1021	COR413IM1	GO:0009507;GO:0009507;GO:0009507;GO:0009528;GO:0009535;GO:0009535;GO:0009536;GO:0009631;GO:0009631;GO:0009706;GO:0009737;GO:0009737;GO:0009941;GO:0009941;GO:0016020;GO:0016021;GO:0016021;GO:0016021;GO:0031357;GO:0031357;GO:0042631;GO:0042631;GO:0070417;GO:0070417;	-	-	Cold-regulated 413 inner membrane protein 1, chloroplastic [Source:UniProtKB/Swiss-Prot;Acc:Q94AL8]	Q94AL8 A0A178W3Z0	GO:0009631//cold acclimation;GO:0009631//cold acclimation;GO:0009737//response to abscisic acid;GO:0009737//response to abscisic acid;GO:0042631//cellular response to water deprivation;GO:0042631//cellular response to water deprivation;GO:0070417//cellular response to cold;GO:0070417//cellular response to cold;	GO:0009507//chloroplast;GO:0009507//chloroplast;GO:0009507//chloroplast;GO:0009528//plastid inner membrane;GO:0009535//chloroplast thylakoid membrane;GO:0009535//chloroplast thylakoid membrane;GO:0009536//plastid;GO:0009706//chloroplast inner membrane;GO:0009941//chloroplast envelope;GO:0009941//chloroplast envelope;GO:0016020//membrane;GO:0016021//integral component of membrane;GO:0016021//integ…	-	-
AT3G51450	863.298	659.44	1067.16	1.61828	0.694457	3.67682e-06	0.000527142	Nodiff	3	19090947	19092511	+	1300	SSL7	GO:0005773;GO:0005773;GO:0005783;GO:0009058;GO:0009058;GO:0009611;GO:0009611;GO:0009615;GO:0009615;GO:0009620;GO:0009620;GO:0009723;GO:0009723;GO:0009751;GO:0009751;GO:0009753;GO:0009753;GO:0016020;GO:0016844;GO:0016844;	-	-	Protein STRICTOSIDINE SYNTHASE-LIKE 7 [Source:UniProtKB/Swiss-Prot;Acc:Q9SD04]	Q9SD04 A0A178V7T5	GO:0009058//biosynthetic process;GO:0009058//biosynthetic process;GO:0009611//response to wounding;GO:0009611//response to wounding;GO:0009615//response to virus;GO:0009615//response to virus;GO:0009620//response to fungus;GO:0009620//response to fungus;GO:0009723//response to ethylene;GO:0009723//response to ethylene;GO:0009751//response to salicylic acid;GO:0009751//response to salicylic acid;G…	GO:0005773//vacuole;GO:0005773//vacuole;GO:0005783//endoplasmic reticulum;GO:0016020//membrane;	GO:0016844//strictosidine synthase activity;GO:0016844//strictosidine synthase activity;	-
AT1G21130	6436.18	4845.69	8026.68	1.65646	0.728102	3.74693e-06	0.000534015	Nodiff	1	7398814	7400736	-	1832	IGMT4	GO:0005515;GO:0005515;GO:0005829;GO:0008168;GO:0008168;GO:0008171;GO:0008171;GO:0008171;GO:0008757;GO:0008757;GO:0016740;GO:0019438;GO:0019438;GO:0032259;GO:0032259;GO:0046983;GO:0046983;GO:0008171;GO:0046983;	K22703	EC:2.1.1.-	Indole glucosinolate O-methyltransferase 4 [Source:UniProtKB/Swiss-Prot;Acc:Q9LPU8]	Q9LPU8	GO:0019438//aromatic compound biosynthetic process;GO:0019438//aromatic compound biosynthetic process;GO:0032259//methylation;GO:0032259//methylation;	GO:0005829//cytosol;	GO:0005515//protein binding;GO:0005515//protein binding;GO:0008168//methyltransferase activity;GO:0008168//methyltransferase activity;GO:0008171//O-methyltransferase activity;GO:0008171//O-methyltransferase activity;GO:0008171//O-methyltransferase activity;GO:0008757//S-adenosylmethionine-dependent methyltransferase activity;GO:0008757//S-adenosylmethionine-dependent methyltransferase activity;GO…	-
AT1G15580	125.776	175.99	75.5611	0.429349	-1.21978	3.80131e-06	0.000538579	Down Regulation	1	5365512	5366497	-	781	IAA5	GO:0003700;GO:0003700;GO:0005515;GO:0005515;GO:0005634;GO:0005634;GO:0005634;GO:0006351;GO:0006355;GO:0006355;GO:0009733;GO:0009733;GO:0009734;GO:0009734;	K14484	-	Auxin-responsive protein IAA5 [Source:UniProtKB/Swiss-Prot;Acc:P33078]	P33078 A0A384L3K6 D3K0C2	GO:0006351//transcription, DNA-templated;GO:0006355//regulation of transcription, DNA-templated;GO:0006355//regulation of transcription, DNA-templated;GO:0009733//response to auxin;GO:0009733//response to auxin;GO:0009734//auxin-activated signaling pathway;GO:0009734//auxin-activated signaling pathway;	GO:0005634//nucleus;GO:0005634//nucleus;GO:0005634//nucleus;	GO:0003700//DNA-binding transcription factor activity;GO:0003700//DNA-binding transcription factor activity;GO:0005515//protein binding;GO:0005515//protein binding;	ko04075(Plant hormone signal transduction)
AT1G02610	148.344	100.811	195.877	1.94302	0.958301	3.87942e-06	0.000546431	Nodiff	1	553019	556152	-	1473	-	GO:0004842;GO:0008270;GO:0008270;GO:0016020;GO:0016020;GO:0016021;GO:0016021;GO:0016567;GO:0008270;GO:0008270;GO:0016020;GO:0016021;GO:0016021;GO:0016020;GO:0016021;GO:0016021;	-	-	RING/FYVE/PHD zinc finger superfamily protein [Source:UniProtKB/TrEMBL;Acc:F4HXK4]	A0A1P8AS75	GO:0016567//protein ubiquitination;	GO:0016020//membrane;GO:0016020//membrane;GO:0016021//integral component of membrane;GO:0016021//integral component of membrane;GO:0016020//membrane;GO:0016021//integral component of membrane;GO:0016021//integral component of membrane;GO:0016020//membrane;GO:0016021//integral component of membrane;GO:0016021//integral component of membrane;	GO:0004842//ubiquitin-protein transferase activity;GO:0008270//zinc ion binding;GO:0008270//zinc ion binding;GO:0008270//zinc ion binding;GO:0008270//zinc ion binding;	-
AT4G12030	1422.83	1108.54	1737.12	1.56703	0.648036	4.03169e-06	0.000563717	Nodiff	4	7210807	7213376	+	2209	BASS5	GO:0016020;GO:0005215;GO:0008028;GO:0009507;GO:0009536;GO:0009536;GO:0009536;GO:0009611;GO:0009611;GO:0009753;GO:0009753;GO:0009941;GO:0009941;GO:0015718;GO:0016020;GO:0016020;GO:0016020;GO:0016021;GO:0016021;GO:0019761;GO:0019761;GO:0033506;GO:0033506;GO:0009941;GO:0016020;GO:0016020;GO:0016020;GO:0016021;GO:0016021;GO:0016020;GO:0016020;	-	-	Probable sodium/metabolite cotransporter BASS5, chloroplastic [Source:UniProtKB/Swiss-Prot;Acc:F4JPW1]	F4JPW1	GO:0009611//response to wounding;GO:0009611//response to wounding;GO:0009753//response to jasmonic acid;GO:0009753//response to jasmonic acid;GO:0015718//monocarboxylic acid transport;GO:0019761//glucosinolate biosynthetic process;GO:0019761//glucosinolate biosynthetic process;GO:0033506//glucosinolate biosynthetic process from homomethionine;GO:0033506//glucosinolate biosynthetic process from ho…	GO:0016020//membrane;GO:0009507//chloroplast;GO:0009536//plastid;GO:0009536//plastid;GO:0009536//plastid;GO:0009941//chloroplast envelope;GO:0009941//chloroplast envelope;GO:0016020//membrane;GO:0016020//membrane;GO:0016020//membrane;GO:0016021//integral component of membrane;GO:0016021//integral component of membrane;GO:0009941//chloroplast envelope;GO:0016020//membrane;GO:0016020//membrane;GO:0…	GO:0005215//transporter activity;GO:0008028//monocarboxylic acid transmembrane transporter activity;	-
AT5G18130	695.39	511.494	879.286	1.71905	0.781615	4.04895e-06	0.000563717	Nodiff	5	5995323	5997498	+	2176	-	GO:0008150;GO:0016020;GO:0016021;GO:0016021;GO:0016020;GO:0016021;GO:0016021;	-	-	Gb [Source:UniProtKB/TrEMBL;Acc:Q9FK57]	Q9FK57	GO:0008150//biological_process;	GO:0016020//membrane;GO:0016021//integral component of membrane;GO:0016021//integral component of membrane;GO:0016020//membrane;GO:0016021//integral component of membrane;GO:0016021//integral component of membrane;	-	-
AT1G20120	168.79	97.5385	240.042	2.461	1.29924	4.1586e-06	0.000575656	Up Regulation	1	6975339	6977267	+	1518	-	GO:0005576;GO:0005576;GO:0006629;GO:0006629;GO:0006629;GO:0016042;GO:0016042;GO:0016298;GO:0016298;GO:0016787;GO:0016788;GO:0016788;	-	-	GDSL esterase/lipase At1g20120 [Source:UniProtKB/Swiss-Prot;Acc:P0DKJ6]	P0DKJ6	GO:0006629//lipid metabolic process;GO:0006629//lipid metabolic process;GO:0006629//lipid metabolic process;GO:0016042//lipid catabolic process;GO:0016042//lipid catabolic process;	GO:0005576//extracellular region;GO:0005576//extracellular region;	GO:0016298//lipase activity;GO:0016298//lipase activity;GO:0016787//hydrolase activity;GO:0016788//hydrolase activity, acting on ester bonds;GO:0016788//hydrolase activity, acting on ester bonds;	-
AT1G28330	7372.97	6350.01	8395.92	1.32219	0.40293	4.69131e-06	0.000645685	Nodiff	1	9933786	9935440	-	1564	DRM1	GO:0007275;GO:0007275;GO:0009744;GO:0009744;GO:0009749;GO:0009749;GO:0009750;GO:0009750;GO:0007275;GO:0007275;GO:0009744;GO:0009744;GO:0009749;GO:0009749;GO:0009750;GO:0009750;	-	-	Dormancy-associated protein 1 [Source:UniProtKB/Swiss-Prot;Acc:B9DGG8]	B9DGG8 A0A178WL09	GO:0007275//multicellular organism development;GO:0007275//multicellular organism development;GO:0009744//response to sucrose;GO:0009744//response to sucrose;GO:0009749//response to glucose;GO:0009749//response to glucose;GO:0009750//response to fructose;GO:0009750//response to fructose;GO:0007275//multicellular organism development;GO:0007275//multicellular organism development;GO:0009744//respo…	-	-	-
AT5G46730	300.602	375.086	226.119	0.602846	-0.730139	4.74364e-06	0.000649178	Nodiff	5	18963977	18965222	+	1246	-	GO:0003674;GO:0008150;	-	-	Glycine-rich protein [Source:UniProtKB/TrEMBL;Acc:Q7Y218]	B3H4R1	GO:0008150//biological_process;	-	GO:0003674//molecular_function;	-
AT4G05070	975.019	808.923	1141.12	1.41066	0.496371	4.89908e-06	0.000666663	Nodiff	4	2593595	2594125	-	531	-	GO:0008150;	-	-	AT4g05070 protein [Source:UniProtKB/TrEMBL;Acc:Q9S9T1]	Q9S9T1 A0A178UV04	GO:0008150//biological_process;	-	-	-
AT1G21060	706.954	838.084	575.824	0.687072	-0.541466	5.03884e-06	0.000681829	Nodiff	1	7371657	7374114	+	1689	-	GO:0009507;GO:0009507;	-	-	Protein of unknown function, DUF547 [Source:TAIR;Acc:AT1G21060]	F4HWD1	-	GO:0009507//chloroplast;GO:0009507//chloroplast;	-	-
AT3G53990	2081.64	1765.94	2397.34	1.35755	0.441	5.08393e-06	0.000684087	Nodiff	3	19989292	19991186	-	1102	-	GO:0003676;GO:0003676;GO:0005634;GO:0005634;GO:0005737;GO:0005737;GO:0005829;GO:0005886;GO:0005886;GO:0006979;GO:0006979;GO:0009408;GO:0009408;GO:0009409;GO:0009409;GO:0009506;GO:0009506;GO:0016787;GO:0016787;GO:0034337;GO:0034337;GO:0061077;GO:0061077;GO:0016787;GO:0016787;	-	-	AT3G53990 protein [Source:UniProtKB/TrEMBL;Acc:Q9M328]	A0A384LEC5 Q9M328	GO:0006979//response to oxidative stress;GO:0006979//response to oxidative stress;GO:0009408//response to heat;GO:0009408//response to heat;GO:0009409//response to cold;GO:0009409//response to cold;GO:0034337//RNA folding;GO:0034337//RNA folding;GO:0061077//chaperone-mediated protein folding;GO:0061077//chaperone-mediated protein folding;	GO:0005634//nucleus;GO:0005634//nucleus;GO:0005737//cytoplasm;GO:0005737//cytoplasm;GO:0005829//cytosol;GO:0005886//plasma membrane;GO:0005886//plasma membrane;GO:0009506//plasmodesma;GO:0009506//plasmodesma;	GO:0003676//nucleic acid binding;GO:0003676//nucleic acid binding;GO:0016787//hydrolase activity;GO:0016787//hydrolase activity;GO:0016787//hydrolase activity;GO:0016787//hydrolase activity;	-
AT3G26200	968.657	807.558	1129.75	1.39898	0.484372	5.30054e-06	0.000709271	Nodiff	3	9589249	9591179	+	1808	CYP71B22	GO:0004497;GO:0005506;GO:0005506;GO:0016020;GO:0016020;GO:0016021;GO:0016021;GO:0016491;GO:0016705;GO:0016705;GO:0016709;GO:0020037;GO:0020037;GO:0046872;GO:0055114;GO:0055114;GO:0055114;	-	-	Cytochrome P450 71B22 [Source:UniProtKB/Swiss- Prot;Acc:Q9LTM1]	Q9LTM1 A0A5S9XFW0	GO:0055114//obsolete oxidation-reduction process;GO:0055114//obsolete oxidation-reduction process;GO:0055114//obsolete oxidation-reduction process;	GO:0016020//membrane;GO:0016020//membrane;GO:0016021//integral component of membrane;GO:0016021//integral component of membrane;	GO:0004497//monooxygenase activity;GO:0005506//iron ion binding;GO:0005506//iron ion binding;GO:0016491//oxidoreductase activity;GO:0016705//oxidoreductase activity, acting on paired donors, with incorporation or reduction of molecular oxygen;GO:0016705//oxidoreductase activity, acting on paired donors, with incorporation or reduction of molecular oxygen;GO:0016709//oxidoreductase activity, actin…	-
AT3G05800	382.006	295.3	468.712	1.58724	0.666518	5.4748e-06	0.000726791	Nodiff	3	1727151	1728365	+	1215	BHLH150	GO:0003677;GO:0003677;GO:0003700;GO:0003700;GO:0005634;GO:0005634;GO:0005634;GO:0006355;GO:0006355;GO:0009742;GO:0046983;GO:0046983;	-	-	Transcription factor bHLH150 [Source:UniProtKB/Swiss-Prot;Acc:Q9M9L6]	Q9M9L6 A0A384KTQ6 C0SVA0	GO:0006355//regulation of transcription, DNA-templated;GO:0006355//regulation of transcription, DNA-templated;GO:0009742//brassinosteroid mediated signaling pathway;	GO:0005634//nucleus;GO:0005634//nucleus;GO:0005634//nucleus;	GO:0003677//DNA binding;GO:0003677//DNA binding;GO:0003700//DNA-binding transcription factor activity;GO:0003700//DNA-binding transcription factor activity;GO:0046983//protein dimerization activity;GO:0046983//protein dimerization activity;	-
AT4G36010	641.527	414.517	868.536	2.0953	1.06715	5.49182e-06	0.000726791	Up Regulation	4	17039063	17041326	-	1595	-	GO:0005576;GO:0006952;GO:0031225;GO:0031225;GO:0005576;GO:0006952;GO:0031225;GO:0031225;	-	-	Pathogenesis-related thaumatin superfamily protein [Source:UniProtKB/TrEMBL;Acc:O65638]	O65638 A0A178V2D1	GO:0006952//defense response;GO:0006952//defense response;	GO:0005576//extracellular region;GO:0031225//anchored component of membrane;GO:0031225//anchored component of membrane;GO:0005576//extracellular region;GO:0031225//anchored component of membrane;GO:0031225//anchored component of membrane;	-	-
AT3G22740	862.662	563.059	1162.27	2.0642	1.04558	5.58097e-06	0.000728251	Up Regulation	3	8032917	8036005	-	1622	HMT3	GO:0005737;GO:0005886;GO:0005886;GO:0008168;GO:0008270;GO:0008270;GO:0008652;GO:0008898;GO:0009086;GO:0009086;GO:0009086;GO:0009086;GO:0016740;GO:0032259;GO:0033528;GO:0046872;GO:0047150;GO:0047150;	K00547	EC:2.1.1.10	Homocysteine S-methyltransferase 3 [Source:UniProtKB/Swiss-Prot;Acc:Q8LAX0]	Q8LAX0	GO:0008652//cellular amino acid biosynthetic process;GO:0009086//methionine biosynthetic process;GO:0009086//methionine biosynthetic process;GO:0009086//methionine biosynthetic process;GO:0009086//methionine biosynthetic process;GO:0032259//methylation;GO:0033528//S-methylmethionine cycle;	GO:0005737//cytoplasm;GO:0005886//plasma membrane;GO:0005886//plasma membrane;	GO:0008168//methyltransferase activity;GO:0008270//zinc ion binding;GO:0008270//zinc ion binding;GO:0008898//S-adenosylmethionine-homocysteine S-methyltransferase activity;GO:0016740//transferase activity;GO:0046872//metal ion binding;GO:0047150//betaine-homocysteine S-methyltransferase activity;GO:0047150//betaine-homocysteine S-methyltransferase activity;	ko00270(Cysteine and methionine metabolism)
AT5G62670	4169.6	4744.36	3594.84	0.757707	-0.400288	5.58473e-06	0.000728251	Nodiff	5	25159208	25165209	+	3293	AHA11	GO:0000166;GO:0000166;GO:0000166;GO:0003729;GO:0005524;GO:0005524;GO:0005886;GO:0005886;GO:0005886;GO:0005886;GO:0006811;GO:0008553;GO:0008553;GO:0008553;GO:0008553;GO:0016020;GO:0016020;GO:0016021;GO:0016021;GO:0016021;GO:0016887;GO:0046872;GO:0046872;GO:0051453;GO:0051453;GO:0120029;GO:0120029;GO:0120029;GO:1902600;GO:1902600;	K01535	EC:7.1.2.1	ATPase 11, plasma membrane-type [Source:UniProtKB/Swiss-Prot;Acc:Q9LV11]	Q9LV11 A0A384KVG9 Q53XH7	GO:0006811//ion transport;GO:0051453//regulation of intracellular pH;GO:0051453//regulation of intracellular pH;GO:0120029//proton export across plasma membrane;GO:0120029//proton export across plasma membrane;GO:0120029//proton export across plasma membrane;GO:1902600//proton transmembrane transport;GO:1902600//proton transmembrane transport;	GO:0005886//plasma membrane;GO:0005886//plasma membrane;GO:0005886//plasma membrane;GO:0005886//plasma membrane;GO:0016020//membrane;GO:0016020//membrane;GO:0016021//integral component of membrane;GO:0016021//integral component of membrane;GO:0016021//integral component of membrane;	GO:0000166//nucleotide binding;GO:0000166//nucleotide binding;GO:0000166//nucleotide binding;GO:0003729//mRNA binding;GO:0005524//ATP binding;GO:0005524//ATP binding;GO:0008553//P-type proton-exporting transporter activity;GO:0008553//P-type proton-exporting transporter activity;GO:0008553//P-type proton-exporting transporter activity;GO:0008553//P-type proton-exporting transporter activity;GO:00…	ko00190(Oxidative phosphorylation)
AT5G53450	8883.59	11004.7	6762.53	0.614514	-0.702481	5.59356e-06	0.000728251	Nodiff	5	21688763	21692480	+	2550	PAP14	GO:0004672;GO:0004672;GO:0005524;GO:0005524;GO:0006468;GO:0006468;GO:0004672;GO:0005524;GO:0006468;GO:0004672;GO:0004672;GO:0004693;GO:0004693;GO:0005524;GO:0005524;GO:0005634;GO:0005634;GO:0005737;GO:0006468;GO:0006468;GO:0006468;GO:0008353;GO:0009507;GO:0009507;GO:0009536;GO:0016592;GO:0051726;	-	-	Probable plastid-lipid-associated protein 14, chloroplastic [Source:UniProtKB/Swiss-Prot;Acc:Q9LV04]	Q9LV04 A0A178UFE4	GO:0006468//protein phosphorylation;GO:0006468//protein phosphorylation;GO:0006468//protein phosphorylation;GO:0006468//protein phosphorylation;GO:0006468//protein phosphorylation;GO:0006468//protein phosphorylation;GO:0051726//regulation of cell cycle;	GO:0005634//nucleus;GO:0005634//nucleus;GO:0005737//cytoplasm;GO:0009507//chloroplast;GO:0009507//chloroplast;GO:0009536//plastid;GO:0016592//mediator complex;	GO:0004672//protein kinase activity;GO:0004672//protein kinase activity;GO:0005524//ATP binding;GO:0005524//ATP binding;GO:0004672//protein kinase activity;GO:0005524//ATP binding;GO:0004672//protein kinase activity;GO:0004672//protein kinase activity;GO:0004693//cyclin-dependent protein serine/threonine kinase activity;GO:0004693//cyclin-dependent protein serine/threonine kinase activity;GO:0005…	-
AT5G45820	31.8103	13.1907	50.43	3.82316	1.93476	5.64959e-06	0.000731591	Up Regulation	5	18586870	18588792	-	1923	CIPK20	GO:0000166;GO:0004672;GO:0004672;GO:0004674;GO:0004674;GO:0004674;GO:0005515;GO:0005524;GO:0005524;GO:0005524;GO:0006468;GO:0006468;GO:0007165;GO:0007165;GO:0009737;GO:0009737;GO:0016301;GO:0016310;GO:0016740;	K07198	EC:2.7.11.11	CBL-interacting serine/threonine-protein kinase 20 [Source:UniProtKB/Swiss-Prot;Acc:Q9FJ54]	Q9FJ54	GO:0006468//protein phosphorylation;GO:0006468//protein phosphorylation;GO:0007165//signal transduction;GO:0007165//signal transduction;GO:0009737//response to abscisic acid;GO:0009737//response to abscisic acid;GO:0016310//phosphorylation;	-	GO:0000166//nucleotide binding;GO:0004672//protein kinase activity;GO:0004672//protein kinase activity;GO:0004674//protein serine/threonine kinase activity;GO:0004674//protein serine/threonine kinase activity;GO:0004674//protein serine/threonine kinase activity;GO:0005515//protein binding;GO:0005524//ATP binding;GO:0005524//ATP binding;GO:0005524//ATP binding;GO:0016301//kinase activity;GO:001674…	ko05418(Fluid shear stress and atherosclerosis);ko05410(Hypertrophic cardiomyopathy);ko04936(Alcoholic liver disease);ko04932(Non-alcoholic fatty liver disease);ko04931(Insulin resistance);ko04922(Glucagon signaling pathway);ko04921(Oxytocin signaling pathway);ko04920(Adipocytokine signaling pathway);ko04910(Insulin signaling pathway);ko04714(Thermogenesis);ko04710(Circadian rhythm);ko04530(Tight…
AT1G64170	363.641	280.058	447.225	1.5969	0.675275	5.76573e-06	0.000742638	Nodiff	1	23814984	23818481	-	2879	CHX16	GO:0005783;GO:0005783;GO:0006811;GO:0006812;GO:0006812;GO:0006813;GO:0006813;GO:0006885;GO:0006885;GO:0006885;GO:0012505;GO:0012505;GO:0015297;GO:0015299;GO:0015299;GO:0015672;GO:0016020;GO:0016021;GO:0016021;GO:0016021;GO:0055085;GO:0055085;GO:1902600;	-	-	Cation/H(+) antiporter 16 [Source:UniProtKB/Swiss- Prot;Acc:Q1HDT3]	Q1HDT3	GO:0006811//ion transport;GO:0006812//cation transport;GO:0006812//cation transport;GO:0006813//potassium ion transport;GO:0006813//potassium ion transport;GO:0006885//regulation of pH;GO:0006885//regulation of pH;GO:0006885//regulation of pH;GO:0055085//transmembrane transport;GO:0055085//transmembrane transport;GO:1902600//proton transmembrane transport;	GO:0005783//endoplasmic reticulum;GO:0005783//endoplasmic reticulum;GO:0012505//endomembrane system;GO:0012505//endomembrane system;GO:0016020//membrane;GO:0016021//integral component of membrane;GO:0016021//integral component of membrane;GO:0016021//integral component of membrane;	GO:0015297//antiporter activity;GO:0015299//solute:proton antiporter activity;GO:0015299//solute:proton antiporter activity;	-
AT3G17770	1854.27	2125.21	1583.32	0.74502	-0.42465	6.19044e-06	0.0007931	Nodiff	3	6081639	6086203	-	2368	-	GO:0000166;GO:0004371;GO:0004371;GO:0004371;GO:0005524;GO:0005524;GO:0005524;GO:0005829;GO:0005829;GO:0006071;GO:0006071;GO:0016301;GO:0016310;GO:0016310;GO:0016740;GO:0019563;GO:0019563;	-	-	At3g17770 [Source:UniProtKB/TrEMBL;Acc:Q494P3]	Q494P3 A0A5S9XDC3	GO:0006071//glycerol metabolic process;GO:0006071//glycerol metabolic process;GO:0016310//phosphorylation;GO:0016310//phosphorylation;GO:0019563//glycerol catabolic process;GO:0019563//glycerol catabolic process;	GO:0005829//cytosol;GO:0005829//cytosol;	GO:0000166//nucleotide binding;GO:0004371//glycerone kinase activity;GO:0004371//glycerone kinase activity;GO:0004371//glycerone kinase activity;GO:0005524//ATP binding;GO:0005524//ATP binding;GO:0005524//ATP binding;GO:0016301//kinase activity;GO:0016740//transferase activity;	-
AT2G16365	1292.16	1086.92	1497.4	1.37765	0.462209	6.55418e-06	0.000832722	Nodiff	2	7074119	7079519	+	3711	-	GO:0005515;GO:0010099;GO:0010099;GO:0010099;GO:0010099;GO:0005515;GO:0005515;GO:0005634;GO:0005634;GO:0007623;GO:0009658;GO:0009658;GO:0010099;GO:0010099;GO:0010099;GO:0045893;GO:0045893;GO:0048512;GO:0080167;GO:0080167;GO:0005515;GO:0005515;GO:0005634;GO:0005634;GO:0007623;GO:0009658;GO:0009658;GO:0010099;GO:0010099;GO:0010099;GO:0045893;GO:0045893;GO:0048512;GO:0080167;GO:0080167;GO:0010099;	-	-	F-box protein At2g16365 [Source:UniProtKB/Swiss- Prot;Acc:Q84V03]	Q84V03	GO:0010099//regulation of photomorphogenesis;GO:0010099//regulation of photomorphogenesis;GO:0010099//regulation of photomorphogenesis;GO:0010099//regulation of photomorphogenesis;GO:0007623//circadian rhythm;GO:0009658//chloroplast organization;GO:0009658//chloroplast organization;GO:0010099//regulation of photomorphogenesis;GO:0010099//regulation of photomorphogenesis;GO:0010099//regulation of …	GO:0005634//nucleus;GO:0005634//nucleus;GO:0005634//nucleus;GO:0005634//nucleus;	GO:0005515//protein binding;GO:0005515//protein binding;GO:0005515//protein binding;GO:0005515//protein binding;GO:0005515//protein binding;	-
AT1G64200	370.285	284.882	455.688	1.59957	0.677682	6.59619e-06	0.000832722	Nodiff	1	23828284	23830100	-	1302	VHA-E3	GO:0006811;GO:0015991;GO:0033178;GO:0033178;GO:0046961;GO:0046961;GO:1902600;GO:1902600;GO:0005773;GO:0005773;GO:0005773;GO:0005774;GO:0005774;GO:0005774;GO:0006811;GO:0008553;GO:0015991;GO:0016020;GO:0033178;GO:0033178;GO:0046961;GO:0046961;GO:1902600;GO:1902600;GO:0006811;GO:0015991;GO:0033178;GO:0033178;GO:0046961;GO:0046961;GO:1902600;GO:1902600;	K02150	-	vacuolar H+-ATPase subunit E isoform 3 [Source:TAIR;Acc:AT1G64200]	P0CAN7	GO:0006811//ion transport;GO:1902600//proton transmembrane transport;GO:1902600//proton transmembrane transport;GO:0006811//ion transport;GO:1902600//proton transmembrane transport;GO:1902600//proton transmembrane transport;GO:0006811//ion transport;GO:1902600//proton transmembrane transport;GO:1902600//proton transmembrane transport;	GO:0033178//proton-transporting two-sector ATPase complex, catalytic domain;GO:0033178//proton-transporting two-sector ATPase complex, catalytic domain;GO:0005773//vacuole;GO:0005773//vacuole;GO:0005773//vacuole;GO:0005774//vacuolar membrane;GO:0005774//vacuolar membrane;GO:0005774//vacuolar membrane;GO:0016020//membrane;GO:0033178//proton-transporting two-sector ATPase complex, catalytic domain;…	GO:0046961//proton-transporting ATPase activity, rotational mechanism;GO:0046961//proton-transporting ATPase activity, rotational mechanism;GO:0008553//P-type proton-exporting transporter activity;GO:0046961//proton-transporting ATPase activity, rotational mechanism;GO:0046961//proton-transporting ATPase activity, rotational mechanism;GO:0046961//proton-transporting ATPase activity, rotational me…	ko05323(Rheumatoid arthritis);ko05165(Human papillomavirus infection);ko05120(Epithelial cell signaling in Helicobacter pylori infection);ko05110(Vibrio cholerae infection);ko04966(Collecting duct acid secretion);ko04721(Synaptic vesicle cycle);ko04150(mTOR signaling pathway);ko04145(Phagosome);ko00190(Oxidative phosphorylation)
AT5G35970	1593.6	1314.54	1872.66	1.42457	0.510528	6.60342e-06	0.000832722	Nodiff	5	14118755	14123362	-	3475	-	GO:0003729;GO:0004386;GO:0004386;GO:0009507;GO:0009507;GO:0009570;GO:0009570;GO:0009941;GO:0009941;GO:0016787;GO:0016787;	-	-	P-loop containing nucleoside triphosphate hydrolases superfamily protein [Source:UniProtKB/TrEMBL;Acc:F4K1G7]	F4K1G7	-	GO:0009507//chloroplast;GO:0009507//chloroplast;GO:0009570//chloroplast stroma;GO:0009570//chloroplast stroma;GO:0009941//chloroplast envelope;GO:0009941//chloroplast envelope;	GO:0003729//mRNA binding;GO:0004386//helicase activity;GO:0004386//helicase activity;GO:0016787//hydrolase activity;GO:0016787//hydrolase activity;	-
AT2G18700	2168.61	1868.59	2468.62	1.32112	0.401759	6.70531e-06	0.000838071	Nodiff	2	8108898	8112010	+	2945	TPS11	GO:0003824;GO:0003824;GO:0005737;GO:0005737;GO:0005739;GO:0005739;GO:0005829;GO:0005829;GO:0005829;GO:0005992;GO:0005992;GO:0016311;GO:0016311;GO:0016740;GO:0016757;GO:0016757;GO:0070413;	K16055	EC:2.4.1.15 3.1.3.12	Probable alpha,alpha-trehalose-phosphate synthase [UDP-forming] 11 [Source:UniProtKB/Swiss-Prot;Acc:Q9ZV48]	Q9ZV48 A0A5S9WZ33	GO:0005992//trehalose biosynthetic process;GO:0005992//trehalose biosynthetic process;GO:0016311//dephosphorylation;GO:0016311//dephosphorylation;GO:0070413//trehalose metabolism in response to stress;	GO:0005737//cytoplasm;GO:0005737//cytoplasm;GO:0005739//mitochondrion;GO:0005739//mitochondrion;GO:0005829//cytosol;GO:0005829//cytosol;GO:0005829//cytosol;	GO:0003824//catalytic activity;GO:0003824//catalytic activity;GO:0016740//transferase activity;GO:0016757//glycosyltransferase activity;GO:0016757//glycosyltransferase activity;	ko00500(Starch and sucrose metabolism)
AT2G34430	42451.3	34955.2	49947.4	1.4289	0.514901	6.71543e-06	0.000838071	Nodiff	2	14524607	14525918	+	1312	LHB1B1	GO:0005783;GO:0009416;GO:0009416;GO:0009507;GO:0009507;GO:0009507;GO:0009522;GO:0009522;GO:0009523;GO:0009523;GO:0009534;GO:0009534;GO:0009535;GO:0009535;GO:0009535;GO:0009535;GO:0009536;GO:0009579;GO:0009579;GO:0009579;GO:0009765;GO:0009765;GO:0009768;GO:0009768;GO:0009941;GO:0009941;GO:0009941;GO:0010287;GO:0010287;GO:0010287;GO:0015979;GO:0016020;GO:0016020;GO:0016021;GO:0016168;GO:0016168;GO:…	K08912	-	Chlorophyll a-b binding protein, chloroplastic [Source:UniProtKB/TrEMBL;Acc:Q39142]	A0A654EYS2 Q39142	GO:0009416//response to light stimulus;GO:0009416//response to light stimulus;GO:0009765//photosynthesis, light harvesting;GO:0009765//photosynthesis, light harvesting;GO:0009768//photosynthesis, light harvesting in photosystem I;GO:0009768//photosynthesis, light harvesting in photosystem I;GO:0015979//photosynthesis;GO:0018298//protein-chromophore linkage;GO:0018298//protein-chromophore linkage;	GO:0005783//endoplasmic reticulum;GO:0009507//chloroplast;GO:0009507//chloroplast;GO:0009507//chloroplast;GO:0009522//photosystem I;GO:0009522//photosystem I;GO:0009523//photosystem II;GO:0009523//photosystem II;GO:0009534//chloroplast thylakoid;GO:0009534//chloroplast thylakoid;GO:0009535//chloroplast thylakoid membrane;GO:0009535//chloroplast thylakoid membrane;GO:0009535//chloroplast thylakoid…	GO:0016168//chlorophyll binding;GO:0016168//chlorophyll binding;GO:0019904//protein domain specific binding;GO:0019904//protein domain specific binding;	ko00196(Photosynthesis - antenna proteins)
AT1G52190	3563.43	4028.35	3098.51	0.769176	-0.378614	6.90916e-06	0.000857804	Nodiff	1	19434480	19439031	+	2373	NPF1.2	GO:0005634;GO:0005886;GO:0005886;GO:0005886;GO:0015333;GO:0015706;GO:0015706;GO:0016020;GO:0016020;GO:0016020;GO:0016021;GO:0016021;GO:0022857;GO:0022857;GO:0035673;GO:0055085;GO:0055085;GO:0080054;GO:0080054;GO:1904680;	-	-	Protein NRT1/ PTR FAMILY 1.2 [Source:UniProtKB/Swiss-Prot;Acc:Q9M817]	Q9M817 A0A5S9WP68	GO:0015706//nitrate transport;GO:0015706//nitrate transport;GO:0055085//transmembrane transport;GO:0055085//transmembrane transport;	GO:0005634//nucleus;GO:0005886//plasma membrane;GO:0005886//plasma membrane;GO:0005886//plasma membrane;GO:0016020//membrane;GO:0016020//membrane;GO:0016020//membrane;GO:0016021//integral component of membrane;GO:0016021//integral component of membrane;	GO:0015333//peptide:proton symporter activity;GO:0022857//transmembrane transporter activity;GO:0022857//transmembrane transporter activity;GO:0035673//oligopeptide transmembrane transporter activity;GO:0080054//low-affinity nitrate transmembrane transporter activity;GO:0080054//low-affinity nitrate transmembrane transporter activity;GO:1904680//peptide transmembrane transporter activity;	-
AT5G54160	1900.36	1635.04	2165.68	1.32455	0.405498	6.94863e-06	0.000858281	Nodiff	5	21981902	21984399	+	1497	OMT1	GO:0005634;GO:0005634;GO:0005737;GO:0005737;GO:0005829;GO:0005829;GO:0005886;GO:0005886;GO:0008168;GO:0008168;GO:0008171;GO:0008171;GO:0008171;GO:0008757;GO:0008757;GO:0009506;GO:0009506;GO:0009536;GO:0009809;GO:0009809;GO:0009809;GO:0016740;GO:0017096;GO:0017096;GO:0017096;GO:0019438;GO:0019438;GO:0030187;GO:0030187;GO:0030187;GO:0030744;GO:0030744;GO:0030744;GO:0030755;GO:0030755;GO:0032259;GO:…	K13066	EC:2.1.1.68 2.1.1.4	Flavone 3'-O-methyltransferase 1 [Source:UniProtKB/Swiss-Prot;Acc:Q9FK25]	Q9FK25 A0A654GB27	GO:0009809//lignin biosynthetic process;GO:0009809//lignin biosynthetic process;GO:0009809//lignin biosynthetic process;GO:0019438//aromatic compound biosynthetic process;GO:0019438//aromatic compound biosynthetic process;GO:0030187//melatonin biosynthetic process;GO:0030187//melatonin biosynthetic process;GO:0030187//melatonin biosynthetic process;GO:0032259//methylation;GO:0032259//methylation;…	GO:0005634//nucleus;GO:0005634//nucleus;GO:0005737//cytoplasm;GO:0005737//cytoplasm;GO:0005829//cytosol;GO:0005829//cytosol;GO:0005886//plasma membrane;GO:0005886//plasma membrane;GO:0009506//plasmodesma;GO:0009506//plasmodesma;GO:0009536//plastid;	GO:0008168//methyltransferase activity;GO:0008168//methyltransferase activity;GO:0008171//O-methyltransferase activity;GO:0008171//O-methyltransferase activity;GO:0008171//O-methyltransferase activity;GO:0008757//S-adenosylmethionine-dependent methyltransferase activity;GO:0008757//S-adenosylmethionine-dependent methyltransferase activity;GO:0016740//transferase activity;GO:0017096//acetylseroton…	ko00940(Phenylpropanoid biosynthesis);ko00380(Tryptophan metabolism)
AT4G16860	3205.65	2702.7	3708.59	1.37218	0.45647	7.35095e-06	0.000903342	Nodiff	4	9488466	9495837	-	4027	RPP4	GO:0000166;GO:0005515;GO:0005515;GO:0005524;GO:0005524;GO:0006952;GO:0006952;GO:0006952;GO:0007165;GO:0007165;GO:0009817;GO:0009817;GO:0016787;GO:0030275;GO:0030275;GO:0043531;GO:0043531;GO:0050135;GO:0061809;GO:0000166;GO:0005515;GO:0005524;GO:0043531;GO:0043531;	-	-	Disease resistance protein RPP4 [Source:UniProtKB/Swiss-Prot;Acc:F4JNA9]	F4JNA9	GO:0006952//defense response;GO:0006952//defense response;GO:0006952//defense response;GO:0007165//signal transduction;GO:0007165//signal transduction;	-	GO:0000166//nucleotide binding;GO:0005515//protein binding;GO:0005515//protein binding;GO:0005524//ATP binding;GO:0005524//ATP binding;GO:0016787//hydrolase activity;GO:0030275//LRR domain binding;GO:0030275//LRR domain binding;GO:0043531//ADP binding;GO:0043531//ADP binding;GO:0050135//NAD(P)+ nucleosidase activity;GO:0061809//NAD+ nucleotidase, cyclic ADP-ribose generating;GO:0000166//nucleotid…	-
AT3G28920	1418.87	1629.93	1207.81	0.741018	-0.43242	8.22822e-06	0.00100601	Nodiff	3	10940305	10941833	-	1529	ZHD9	GO:0000976;GO:0000976;GO:0003677;GO:0003677;GO:0003677;GO:0003700;GO:0005515;GO:0005515;GO:0005634;GO:0005634;GO:0005634;GO:0006355;GO:0019760;GO:0019760;GO:0042803;GO:0042803;GO:0043565;GO:0044212;GO:0046872;GO:0046872;	-	-	Zinc-finger homeodomain protein 9 [Source:UniProtKB/Swiss-Prot;Acc:Q9LHF0]	Q9LHF0 A0A654FCQ4	GO:0006355//regulation of transcription, DNA-templated;GO:0019760//glucosinolate metabolic process;GO:0019760//glucosinolate metabolic process;	GO:0005634//nucleus;GO:0005634//nucleus;GO:0005634//nucleus;	GO:0000976//transcription cis-regulatory region binding;GO:0000976//transcription cis-regulatory region binding;GO:0003677//DNA binding;GO:0003677//DNA binding;GO:0003677//DNA binding;GO:0003700//DNA-binding transcription factor activity;GO:0005515//protein binding;GO:0005515//protein binding;GO:0042803//protein homodimerization activity;GO:0042803//protein homodimerization activity;GO:0043565//s…	-
AT5G58070	2362.14	2039.01	2685.26	1.31694	0.397193	8.50325e-06	0.00103439	Nodiff	5	23500061	23501416	-	1272	TIL	GO:0000302;GO:0005215;GO:0005737;GO:0005737;GO:0005737;GO:0005739;GO:0005739;GO:0005773;GO:0005773;GO:0005774;GO:0005774;GO:0005783;GO:0005783;GO:0005794;GO:0005794;GO:0005829;GO:0005886;GO:0005886;GO:0005886;GO:0006629;GO:0006629;GO:0006629;GO:0006883;GO:0006883;GO:0009408;GO:0009408;GO:0009408;GO:0009409;GO:0009409;GO:0009414;GO:0009414;GO:0009416;GO:0009416;GO:0009506;GO:0009506;GO:0009507;GO:…	K03098	-	TIL [Source:UniProtKB/TrEMBL;Acc:A0A178US04]	Q9FGT8 A0A178US04	GO:0000302//response to reactive oxygen species;GO:0006629//lipid metabolic process;GO:0006629//lipid metabolic process;GO:0006629//lipid metabolic process;GO:0006883//cellular sodium ion homeostasis;GO:0006883//cellular sodium ion homeostasis;GO:0009408//response to heat;GO:0009408//response to heat;GO:0009408//response to heat;GO:0009409//response to cold;GO:0009409//response to cold;GO:0009414…	GO:0005737//cytoplasm;GO:0005737//cytoplasm;GO:0005737//cytoplasm;GO:0005739//mitochondrion;GO:0005739//mitochondrion;GO:0005773//vacuole;GO:0005773//vacuole;GO:0005774//vacuolar membrane;GO:0005774//vacuolar membrane;GO:0005783//endoplasmic reticulum;GO:0005783//endoplasmic reticulum;GO:0005794//Golgi apparatus;GO:0005794//Golgi apparatus;GO:0005829//cytosol;GO:0005886//plasma membrane;GO:000588…	GO:0005215//transporter activity;GO:0045735//nutrient reservoir activity;GO:0045735//nutrient reservoir activity;	-
AT2G26440	1455.5	1241.92	1669.08	1.34395	0.426476	8.68339e-06	0.001051	Nodiff	2	11247160	11249620	+	2104	PME12	GO:0004857;GO:0004857;GO:0005576;GO:0005576;GO:0005618;GO:0005618;GO:0009617;GO:0009617;GO:0016787;GO:0030599;GO:0030599;GO:0030599;GO:0030599;GO:0042545;GO:0042545;GO:0042545;GO:0043086;GO:0045330;GO:0045330;GO:0045490;GO:0045490;GO:0046910;GO:0046910;GO:0071555;	-	-	Probable pectinesterase/pectinesterase inhibitor 12 [Source:UniProtKB/Swiss-Prot;Acc:O48711]	O48711	GO:0009617//response to bacterium;GO:0009617//response to bacterium;GO:0042545//cell wall modification;GO:0042545//cell wall modification;GO:0042545//cell wall modification;GO:0043086//negative regulation of catalytic activity;GO:0045490//pectin catabolic process;GO:0045490//pectin catabolic process;GO:0071555//cell wall organization;	GO:0005576//extracellular region;GO:0005576//extracellular region;GO:0005618//cell wall;GO:0005618//cell wall;	GO:0004857//enzyme inhibitor activity;GO:0004857//enzyme inhibitor activity;GO:0016787//hydrolase activity;GO:0030599//pectinesterase activity;GO:0030599//pectinesterase activity;GO:0030599//pectinesterase activity;GO:0030599//pectinesterase activity;GO:0045330//aspartyl esterase activity;GO:0045330//aspartyl esterase activity;GO:0046910//pectinesterase inhibitor activity;GO:0046910//pectinestera…	-
AT3G51895	889.061	731.184	1046.94	1.43184	0.517871	8.76299e-06	0.00105143	Nodiff	3	19251287	19255922	-	2438	SULTR3;1	GO:0005887;GO:0008271;GO:0008271;GO:0008272;GO:0008272;GO:0008272;GO:0008272;GO:0009507;GO:0009507;GO:0009507;GO:0015116;GO:0015116;GO:0015116;GO:0015293;GO:0015293;GO:0015301;GO:0015301;GO:0016020;GO:0016020;GO:0016020;GO:0016021;GO:0016021;GO:0016021;GO:0055085;GO:0055085;GO:0098656;GO:1902358;GO:0008271;GO:0008271;GO:0008271;GO:0008272;GO:0008272;GO:0008272;GO:0009507;GO:0009507;GO:0015116;GO:…	K17471	-	Sulfate transporter 31 [Source:UniProtKB/TrEMBL;Acc:A0A1I9LNF9]	Q9SV13	GO:0008272//sulfate transport;GO:0008272//sulfate transport;GO:0008272//sulfate transport;GO:0008272//sulfate transport;GO:0055085//transmembrane transport;GO:0055085//transmembrane transport;GO:0098656//anion transmembrane transport;GO:1902358//sulfate transmembrane transport;GO:0008272//sulfate transport;GO:0008272//sulfate transport;GO:0008272//sulfate transport;GO:0055085//transmembrane trans…	GO:0005887//integral component of plasma membrane;GO:0009507//chloroplast;GO:0009507//chloroplast;GO:0009507//chloroplast;GO:0016020//membrane;GO:0016020//membrane;GO:0016020//membrane;GO:0016021//integral component of membrane;GO:0016021//integral component of membrane;GO:0016021//integral component of membrane;GO:0009507//chloroplast;GO:0009507//chloroplast;GO:0016020//membrane;GO:0016020//memb…	GO:0008271//secondary active sulfate transmembrane transporter activity;GO:0008271//secondary active sulfate transmembrane transporter activity;GO:0015116//sulfate transmembrane transporter activity;GO:0015116//sulfate transmembrane transporter activity;GO:0015116//sulfate transmembrane transporter activity;GO:0015293//symporter activity;GO:0015293//symporter activity;GO:0015301//anion:anion anti…	-
AT1G80440	842.479	600.539	1084.42	1.80574	0.852592	8.7916e-06	0.00105143	Nodiff	1	30241452	30243176	+	1725	-	GO:0005515;GO:0005829;GO:0005829;GO:0019005;GO:0019005;GO:0080037;GO:0080037;GO:2000762;GO:2000762;	-	-	F-box/kelch-repeat protein At1g80440 [Source:UniProtKB/Swiss-Prot;Acc:Q9M8L2]	Q9M8L2 A0A654EQT9	GO:0080037//negative regulation of cytokinin-activated signaling pathway;GO:0080037//negative regulation of cytokinin-activated signaling pathway;GO:2000762//regulation of phenylpropanoid metabolic process;GO:2000762//regulation of phenylpropanoid metabolic process;	GO:0005829//cytosol;GO:0005829//cytosol;GO:0019005//SCF ubiquitin ligase complex;GO:0019005//SCF ubiquitin ligase complex;	GO:0005515//protein binding;	-
AT4G37260	1926.72	1255	2598.44	2.07046	1.04995	8.82873e-06	0.00105143	Up Regulation	4	17540490	17541799	+	1310	MYB73	GO:0003677;GO:0003700;GO:0005634;GO:0005634;GO:0006355;GO:0009723;GO:0009737;GO:0009751;GO:0009753;GO:0010200;GO:0010929;GO:0019760;GO:0043565;GO:0044212;GO:0046686;GO:1901001;	K09422	-	MYB73 [Source:UniProtKB/TrEMBL;Acc:A0A178V4E7]	O23160 A0A178V4E7	GO:0006355//regulation of transcription, DNA-templated;GO:0009723//response to ethylene;GO:0009737//response to abscisic acid;GO:0009751//response to salicylic acid;GO:0009753//response to jasmonic acid;GO:0010200//response to chitin;GO:0010929//positive regulation of auxin mediated signaling pathway;GO:0019760//glucosinolate metabolic process;GO:0046686//response to cadmium ion;GO:1901001//negat…	GO:0005634//nucleus;GO:0005634//nucleus;	GO:0003677//DNA binding;GO:0003700//DNA-binding transcription factor activity;GO:0043565//sequence-specific DNA binding;	-
AT1G01120	2000.16	2275.62	1724.69	0.757898	-0.399925	8.86159e-06	0.00105143	Nodiff	1	57164	59215	-	2052	KCS1	GO:0003824;GO:0005783;GO:0005783;GO:0005783;GO:0005789;GO:0005789;GO:0006633;GO:0006633;GO:0006633;GO:0009409;GO:0009409;GO:0009416;GO:0009416;GO:0009922;GO:0009922;GO:0010025;GO:0010025;GO:0016020;GO:0016020;GO:0016020;GO:0016020;GO:0016021;GO:0016021;GO:0016740;GO:0016746;GO:0016746;GO:0016747;GO:0016747;GO:0022626;GO:0022626;GO:0102336;GO:0102336;GO:0102337;GO:0102337;GO:0102338;GO:0102338;GO:…	K15397	EC:2.3.1.199	3-ketoacyl-CoA synthase [Source:UniProtKB/TrEMBL;Acc:A0A178W124]	Q9MAM3 A0A178W124	GO:0006633//fatty acid biosynthetic process;GO:0006633//fatty acid biosynthetic process;GO:0006633//fatty acid biosynthetic process;GO:0009409//response to cold;GO:0009409//response to cold;GO:0009416//response to light stimulus;GO:0009416//response to light stimulus;GO:0010025//wax biosynthetic process;GO:0010025//wax biosynthetic process;	GO:0005783//endoplasmic reticulum;GO:0005783//endoplasmic reticulum;GO:0005783//endoplasmic reticulum;GO:0005789//endoplasmic reticulum membrane;GO:0005789//endoplasmic reticulum membrane;GO:0016020//membrane;GO:0016020//membrane;GO:0016020//membrane;GO:0016020//membrane;GO:0016021//integral component of membrane;GO:0016021//integral component of membrane;GO:0022626//cytosolic ribosome;GO:0022626…	GO:0003824//catalytic activity;GO:0009922//fatty acid elongase activity;GO:0009922//fatty acid elongase activity;GO:0016740//transferase activity;GO:0016746//acyltransferase activity;GO:0016746//acyltransferase activity;GO:0016747//acyltransferase activity, transferring groups other than amino-acyl groups;GO:0016747//acyltransferase activity, transferring groups other than amino-acyl groups;GO:01…	ko04626(Plant-pathogen interaction);ko00062(Fatty acid elongation)
AT5G11670	13031.4	11511.2	14551.5	1.26412	0.338132	9.24832e-06	0.00109194	Nodiff	5	3754091	3758342	+	2434	NADP-ME2	GO:0004470;GO:0004470;GO:0004470;GO:0004471;GO:0004471;GO:0004473;GO:0004473;GO:0004473;GO:0004473;GO:0005618;GO:0005618;GO:0005737;GO:0005774;GO:0005774;GO:0005829;GO:0005829;GO:0005886;GO:0005886;GO:0006090;GO:0006090;GO:0006108;GO:0006108;GO:0006108;GO:0008948;GO:0008948;GO:0009051;GO:0009051;GO:0009506;GO:0009506;GO:0009507;GO:0009507;GO:0009507;GO:0016020;GO:0016491;GO:0046686;GO:0046686;GO:…	K00029	EC:1.1.1.40	NADP-dependent malic enzyme 2 [Source:UniProtKB/Swiss-Prot;Acc:Q9LYG3]	Q9LYG3 A0A178UIA9	GO:0006090//pyruvate metabolic process;GO:0006090//pyruvate metabolic process;GO:0006108//malate metabolic process;GO:0006108//malate metabolic process;GO:0006108//malate metabolic process;GO:0009051//pentose-phosphate shunt, oxidative branch;GO:0009051//pentose-phosphate shunt, oxidative branch;GO:0046686//response to cadmium ion;GO:0046686//response to cadmium ion;GO:0051260//protein homooligom…	GO:0005618//cell wall;GO:0005618//cell wall;GO:0005737//cytoplasm;GO:0005774//vacuolar membrane;GO:0005774//vacuolar membrane;GO:0005829//cytosol;GO:0005829//cytosol;GO:0005886//plasma membrane;GO:0005886//plasma membrane;GO:0009506//plasmodesma;GO:0009506//plasmodesma;GO:0009507//chloroplast;GO:0009507//chloroplast;GO:0009507//chloroplast;GO:0016020//membrane;GO:0048046//apoplast;GO:0048046//apo…	GO:0004470//malic enzyme activity;GO:0004470//malic enzyme activity;GO:0004470//malic enzyme activity;GO:0004471//malate dehydrogenase (decarboxylating) (NAD+) activity;GO:0004471//malate dehydrogenase (decarboxylating) (NAD+) activity;GO:0004473//malate dehydrogenase (decarboxylating) (NADP+) activity;GO:0004473//malate dehydrogenase (decarboxylating) (NADP+) activity;GO:0004473//malate dehydrog…	ko03320(PPAR signaling pathway);ko00710(Carbon fixation in photosynthetic organisms);ko00620(Pyruvate metabolism)
AT4G01390	191.513	68.5025	314.524	4.59142	2.19894	9.46078e-06	0.00111157	Up Regulation	4	570200	571595	-	945	-	GO:0005515;GO:0005634;GO:0005634;GO:0005737;GO:0005737;GO:0009055;GO:0022900;	-	-	TRAF-like family protein [Source:UniProtKB/TrEMBL;Acc:F4JI18]	A0A654FKW7 F4JI18	GO:0022900//electron transport chain;	GO:0005634//nucleus;GO:0005634//nucleus;GO:0005737//cytoplasm;GO:0005737//cytoplasm;	GO:0005515//protein binding;GO:0009055//electron transfer activity;	-
AT4G37770	255.157	346.767	163.547	0.471633	-1.08426	9.73071e-06	0.00113774	Down Regulation	4	17752079	17754157	+	1785	ACS8	GO:0003824;GO:0003824;GO:0005515;GO:0005515;GO:0005515;GO:0009058;GO:0009058;GO:0009693;GO:0009693;GO:0009693;GO:0009835;GO:0009835;GO:0016829;GO:0016847;GO:0016847;GO:0016847;GO:0030170;GO:0030170;GO:0042218;GO:0042802;GO:0042802;	K01762	EC:4.4.1.14	1-aminocyclopropane-1-carboxylate synthase-like protein [Source:UniProtKB/TrEMBL;Acc:Q56Y32]	Q9T065 Q56Y32	GO:0009058//biosynthetic process;GO:0009058//biosynthetic process;GO:0009693//ethylene biosynthetic process;GO:0009693//ethylene biosynthetic process;GO:0009693//ethylene biosynthetic process;GO:0009835//fruit ripening;GO:0009835//fruit ripening;GO:0042218//1-aminocyclopropane-1-carboxylate biosynthetic process;	-	GO:0003824//catalytic activity;GO:0003824//catalytic activity;GO:0005515//protein binding;GO:0005515//protein binding;GO:0005515//protein binding;GO:0016829//lyase activity;GO:0016847//1-aminocyclopropane-1-carboxylate synthase activity;GO:0016847//1-aminocyclopropane-1-carboxylate synthase activity;GO:0016847//1-aminocyclopropane-1-carboxylate synthase activity;GO:0030170//pyridoxal phosphate bi…	ko00270(Cysteine and methionine metabolism)
AT5G11420	4707.38	5325.69	4089.07	0.767801	-0.381195	9.85555e-06	0.00114677	Nodiff	5	3644547	3647411	+	1629	-	GO:0005515;GO:0005618;GO:0005618;GO:0005886;GO:0009505;GO:0009505;	-	-	Uncharacterized protein At5g11420 [Source:UniProtKB/TrEMBL;Acc:Q9LYE7]	Q9LYE7 A0A178UK33	-	GO:0005618//cell wall;GO:0005618//cell wall;GO:0005886//plasma membrane;GO:0009505//plant-type cell wall;GO:0009505//plant-type cell wall;	GO:0005515//protein binding;	-
AT1G06040	592.978	483.299	702.658	1.45388	0.539908	1.04233e-05	0.00120699	Nodiff	1	1828340	1829983	-	1475	BBX24	GO:0003677;GO:0003677;GO:0003700;GO:0003700;GO:0003712;GO:0003712;GO:0005515;GO:0005515;GO:0005515;GO:0005634;GO:0005634;GO:0005634;GO:0005634;GO:0006355;GO:0006355;GO:0008270;GO:0008270;GO:0009416;GO:0009416;GO:0009640;GO:0009640;GO:0010228;GO:0010228;GO:0046872;GO:0048573;GO:0048573;GO:0080167;GO:0080167;GO:0090351;GO:1902448;GO:1902448;GO:0005634;GO:0006355;GO:0008270;GO:0008270;GO:0009640;	-	-	B-box zinc finger protein 24 [Source:UniProtKB/Swiss-Prot;Acc:Q96288]	Q96288 A0A5S9SVX4	GO:0006355//regulation of transcription, DNA-templated;GO:0006355//regulation of transcription, DNA-templated;GO:0009416//response to light stimulus;GO:0009416//response to light stimulus;GO:0009640//photomorphogenesis;GO:0009640//photomorphogenesis;GO:0010228//vegetative to reproductive phase transition of meristem;GO:0010228//vegetative to reproductive phase transition of meristem;GO:0048573//p…	GO:0005634//nucleus;GO:0005634//nucleus;GO:0005634//nucleus;GO:0005634//nucleus;GO:0005634//nucleus;	GO:0003677//DNA binding;GO:0003677//DNA binding;GO:0003700//DNA-binding transcription factor activity;GO:0003700//DNA-binding transcription factor activity;GO:0003712//transcription coregulator activity;GO:0003712//transcription coregulator activity;GO:0005515//protein binding;GO:0005515//protein binding;GO:0005515//protein binding;GO:0008270//zinc ion binding;GO:0008270//zinc ion binding;GO:0046…	-
AT3G08940	18330.5	14904.2	21756.7	1.45977	0.545741	1.04843e-05	0.00120826	Nodiff	3	2717557	2718923	+	1367	LHCB4.2	GO:0003729;GO:0005829;GO:0009416;GO:0009416;GO:0009507;GO:0009507;GO:0009507;GO:0009522;GO:0009522;GO:0009523;GO:0009523;GO:0009534;GO:0009534;GO:0009535;GO:0009535;GO:0009535;GO:0009535;GO:0009536;GO:0009579;GO:0009579;GO:0009579;GO:0009637;GO:0009735;GO:0009765;GO:0009765;GO:0009768;GO:0009768;GO:0009941;GO:0009941;GO:0009941;GO:0010114;GO:0010218;GO:0010287;GO:0010287;GO:0015979;GO:0016020;GO:…	K08915	-	Chlorophyll a-b binding protein CP29.2, chloroplastic [Source:UniProtKB/Swiss-Prot;Acc:Q9XF88]	Q9XF88	GO:0009416//response to light stimulus;GO:0009416//response to light stimulus;GO:0009637//response to blue light;GO:0009735//response to cytokinin;GO:0009765//photosynthesis, light harvesting;GO:0009765//photosynthesis, light harvesting;GO:0009768//photosynthesis, light harvesting in photosystem I;GO:0009768//photosynthesis, light harvesting in photosystem I;GO:0010114//response to red light;GO:0…	GO:0005829//cytosol;GO:0009507//chloroplast;GO:0009507//chloroplast;GO:0009507//chloroplast;GO:0009522//photosystem I;GO:0009522//photosystem I;GO:0009523//photosystem II;GO:0009523//photosystem II;GO:0009534//chloroplast thylakoid;GO:0009534//chloroplast thylakoid;GO:0009535//chloroplast thylakoid membrane;GO:0009535//chloroplast thylakoid membrane;GO:0009535//chloroplast thylakoid membrane;GO:0…	GO:0003729//mRNA binding;GO:0016168//chlorophyll binding;GO:0016168//chlorophyll binding;GO:0046872//metal ion binding;GO:0046872//metal ion binding;	ko00196(Photosynthesis - antenna proteins)
AT2G28900	7609.34	6655.58	8563.1	1.28661	0.363569	1.05365e-05	0.00120848	Nodiff	2	12414108	12415661	-	964	OEP161	GO:0003333;GO:0003729;GO:0005515;GO:0005773;GO:0005773;GO:0005777;GO:0006811;GO:0009409;GO:0009409;GO:0009507;GO:0009507;GO:0009507;GO:0009507;GO:0009527;GO:0009527;GO:0009527;GO:0009536;GO:0009536;GO:0009536;GO:0009611;GO:0009611;GO:0009707;GO:0009707;GO:0009707;GO:0009707;GO:0009744;GO:0009744;GO:0009749;GO:0009749;GO:0009753;GO:0009753;GO:0009941;GO:0009941;GO:0015171;GO:0015171;GO:0015171;GO:…	-	-	Outer envelope pore protein 16-1, chloroplastic [Source:UniProtKB/Swiss-Prot;Acc:Q9ZV24]	Q9ZV24 A0A178VQE6	GO:0003333//amino acid transmembrane transport;GO:0006811//ion transport;GO:0009409//response to cold;GO:0009409//response to cold;GO:0009611//response to wounding;GO:0009611//response to wounding;GO:0009744//response to sucrose;GO:0009744//response to sucrose;GO:0009749//response to glucose;GO:0009749//response to glucose;GO:0009753//response to jasmonic acid;GO:0009753//response to jasmonic aci…	GO:0005773//vacuole;GO:0005773//vacuole;GO:0005777//peroxisome;GO:0009507//chloroplast;GO:0009507//chloroplast;GO:0009507//chloroplast;GO:0009507//chloroplast;GO:0009527//plastid outer membrane;GO:0009527//plastid outer membrane;GO:0009527//plastid outer membrane;GO:0009536//plastid;GO:0009536//plastid;GO:0009536//plastid;GO:0009707//chloroplast outer membrane;GO:0009707//chloroplast outer membra…	GO:0003729//mRNA binding;GO:0005515//protein binding;GO:0015171//amino acid transmembrane transporter activity;GO:0015171//amino acid transmembrane transporter activity;GO:0015171//amino acid transmembrane transporter activity;GO:0015288//porin activity;GO:0015288//porin activity;GO:0019904//protein domain specific binding;GO:0019904//protein domain specific binding;GO:0042803//protein homodimeri…	-
AT1G01490	1131.62	952.019	1311.22	1.37731	0.461851	1.07016e-05	0.00121442	Nodiff	1	180017	182749	-	2239	-	GO:0030001;GO:0030001;GO:0046872;GO:0046872;GO:0030001;GO:0030001;GO:0046872;GO:0046872;GO:0046872;GO:0030001;GO:0030001;GO:0046872;GO:0046872;GO:0046872;	-	-	Heavy metal transport/detoxification superfamily protein [Source:TAIR;Acc:AT1G01490]	O03982 A0A5S9S1S4	GO:0030001//metal ion transport;GO:0030001//metal ion transport;GO:0030001//metal ion transport;GO:0030001//metal ion transport;GO:0030001//metal ion transport;GO:0030001//metal ion transport;	-	GO:0046872//metal ion binding;GO:0046872//metal ion binding;GO:0046872//metal ion binding;GO:0046872//metal ion binding;GO:0046872//metal ion binding;GO:0046872//metal ion binding;GO:0046872//metal ion binding;GO:0046872//metal ion binding;	-
AT5G42020	5667.09	6382.02	4952.16	0.775955	-0.365954	1.07106e-05	0.00121442	Nodiff	5	16807342	16810693	-	2726	BIP	GO:0000166;GO:0005524;GO:0005524;GO:0005524;GO:0005618;GO:0005618;GO:0005634;GO:0005634;GO:0005634;GO:0005634;GO:0005730;GO:0005730;GO:0005737;GO:0005737;GO:0005773;GO:0005773;GO:0005774;GO:0005774;GO:0005783;GO:0005783;GO:0005783;GO:0005788;GO:0005788;GO:0005788;GO:0005886;GO:0005886;GO:0006986;GO:0006986;GO:0009506;GO:0009506;GO:0009536;GO:0009735;GO:0016020;GO:0016020;GO:0016592;GO:0016592;GO:…	K09490	EC:3.6.4.10	Heat shock protein 70 (Hsp 70) family protein [Source:TAIR;Acc:AT5G42020]	Q39043 A0A178UG43	GO:0006986//response to unfolded protein;GO:0006986//response to unfolded protein;GO:0009735//response to cytokinin;GO:0030433//ubiquitin-dependent ERAD pathway;GO:0030433//ubiquitin-dependent ERAD pathway;GO:0030968//endoplasmic reticulum unfolded protein response;GO:0030968//endoplasmic reticulum unfolded protein response;GO:0034605//cellular response to heat;GO:0034620//cellular response to un…	GO:0005618//cell wall;GO:0005618//cell wall;GO:0005634//nucleus;GO:0005634//nucleus;GO:0005634//nucleus;GO:0005634//nucleus;GO:0005730//nucleolus;GO:0005730//nucleolus;GO:0005737//cytoplasm;GO:0005737//cytoplasm;GO:0005773//vacuole;GO:0005773//vacuole;GO:0005774//vacuolar membrane;GO:0005774//vacuolar membrane;GO:0005783//endoplasmic reticulum;GO:0005783//endoplasmic reticulum;GO:0005783//endopla…	GO:0000166//nucleotide binding;GO:0005524//ATP binding;GO:0005524//ATP binding;GO:0005524//ATP binding;GO:0016887//ATP hydrolysis activity;GO:0016887//ATP hydrolysis activity;GO:0031072//heat shock protein binding;GO:0031072//heat shock protein binding;GO:0044183//protein folding chaperone;GO:0044183//protein folding chaperone;GO:0051082//unfolded protein binding;GO:0051082//unfolded protein bind…	ko05417(Lipid and atherosclerosis);ko05022(Pathways of neurodegeneration - multiple diseases);ko05020(Prion disease);ko05014(Amyotrophic lateral sclerosis);ko05012(Parkinson disease);ko04918(Thyroid hormone synthesis);ko04612(Antigen processing and presentation);ko04141(Protein processing in endoplasmic reticulum);ko03060(Protein export)
AT5G22300	262.423	173.774	351.072	2.02028	1.01455	1.07395e-05	0.00121442	Up Regulation	5	7379187	7382025	+	2446	NIT4	GO:0006807;GO:0006807;GO:0016810;GO:0016810;GO:0047427;GO:0000257;GO:0000257;GO:0000257;GO:0000257;GO:0005829;GO:0005886;GO:0005886;GO:0006807;GO:0006807;GO:0016020;GO:0016787;GO:0016810;GO:0016810;GO:0016829;GO:0018822;GO:0018822;GO:0018822;GO:0019499;GO:0019499;GO:0019500;GO:0047427;GO:0047427;GO:0047427;GO:0047558;GO:0047558;GO:0047558;GO:0051410;GO:0051410;GO:0051410;GO:0080061;GO:0080061;GO:…	K13035	EC:3.5.5.4 4.2.1.65	Bifunctional nitrilase/nitrile hydratase NIT4 [Source:UniProtKB/Swiss-Prot;Acc:P46011]	P46011 A0A178U938	GO:0006807//nitrogen compound metabolic process;GO:0006807//nitrogen compound metabolic process;GO:0006807//nitrogen compound metabolic process;GO:0006807//nitrogen compound metabolic process;GO:0019499//cyanide metabolic process;GO:0019499//cyanide metabolic process;GO:0019500//cyanide catabolic process;GO:0051410//detoxification of nitrogen compound;GO:0051410//detoxification of nitrogen compou…	GO:0005829//cytosol;GO:0005886//plasma membrane;GO:0005886//plasma membrane;GO:0016020//membrane;	GO:0016810//hydrolase activity, acting on carbon-nitrogen (but not peptide) bonds;GO:0016810//hydrolase activity, acting on carbon-nitrogen (but not peptide) bonds;GO:0047427//cyanoalanine nitrilase activity;GO:0000257//nitrilase activity;GO:0000257//nitrilase activity;GO:0000257//nitrilase activity;GO:0000257//nitrilase activity;GO:0016787//hydrolase activity;GO:0016810//hydrolase activity, acti…	ko00460(Cyanoamino acid metabolism)
AT5G17860	215.097	151.845	278.349	1.83311	0.874293	1.09536e-05	0.00123284	Nodiff	5	5902394	5904532	-	2139	CCX1	GO:0016020;GO:0016021;GO:0016021;GO:0016021;GO:0055085;GO:0055085;GO:0005773;GO:0005774;GO:0005774;GO:0006811;GO:0006812;GO:0006813;GO:0006813;GO:0006814;GO:0006814;GO:0008324;GO:0015297;GO:0015297;GO:0016020;GO:0016020;GO:0016021;GO:0016021;GO:0016021;GO:0055085;GO:0055085;GO:0098655;	K13754	-	Cation/calcium exchanger 1 [Source:UniProtKB/Swiss- Prot;Acc:Q9FKP1]	Q9FKP1 A0A654G242	GO:0055085//transmembrane transport;GO:0055085//transmembrane transport;GO:0006811//ion transport;GO:0006812//cation transport;GO:0006813//potassium ion transport;GO:0006813//potassium ion transport;GO:0006814//sodium ion transport;GO:0006814//sodium ion transport;GO:0055085//transmembrane transport;GO:0055085//transmembrane transport;GO:0098655//cation transmembrane transport;	GO:0016020//membrane;GO:0016021//integral component of membrane;GO:0016021//integral component of membrane;GO:0016021//integral component of membrane;GO:0005773//vacuole;GO:0005774//vacuolar membrane;GO:0005774//vacuolar membrane;GO:0016020//membrane;GO:0016020//membrane;GO:0016021//integral component of membrane;GO:0016021//integral component of membrane;GO:0016021//integral component of membran…	GO:0008324//cation transmembrane transporter activity;GO:0015297//antiporter activity;GO:0015297//antiporter activity;	-
AT3G61580	4393.75	3837.87	4949.63	1.28968	0.367017	1.23723e-05	0.00138605	Nodiff	3	22786022	22787972	+	1951	SLD1	GO:0005783;GO:0005783;GO:0005789;GO:0005789;GO:0006629;GO:0006629;GO:0006629;GO:0006629;GO:0006665;GO:0016020;GO:0016021;GO:0016021;GO:0016021;GO:0016491;GO:0016491;GO:0016491;GO:0030148;GO:0030148;GO:0046872;GO:0046872;GO:0052631;GO:0052631;GO:0055114;GO:0055114;GO:0070417;GO:0070417;	K21734	EC:1.14.19.29	Delta(8)-fatty-acid desaturase 1 [Source:UniProtKB/Swiss-Prot;Acc:Q9ZRP7]	Q9ZRP7 A0A178V7U9	GO:0006629//lipid metabolic process;GO:0006629//lipid metabolic process;GO:0006629//lipid metabolic process;GO:0006629//lipid metabolic process;GO:0006665//sphingolipid metabolic process;GO:0030148//sphingolipid biosynthetic process;GO:0030148//sphingolipid biosynthetic process;GO:0055114//obsolete oxidation-reduction process;GO:0055114//obsolete oxidation-reduction process;GO:0070417//cellular r…	GO:0005783//endoplasmic reticulum;GO:0005783//endoplasmic reticulum;GO:0005789//endoplasmic reticulum membrane;GO:0005789//endoplasmic reticulum membrane;GO:0016020//membrane;GO:0016021//integral component of membrane;GO:0016021//integral component of membrane;GO:0016021//integral component of membrane;	GO:0016491//oxidoreductase activity;GO:0016491//oxidoreductase activity;GO:0016491//oxidoreductase activity;GO:0046872//metal ion binding;GO:0046872//metal ion binding;GO:0052631//sphingolipid delta-8 desaturase activity;GO:0052631//sphingolipid delta-8 desaturase activity;	-
AT5G07520	79.7271	47.1389	112.315	2.38265	1.25256	1.25752e-05	0.00140225	Up Regulation	5	2379898	2381317	-	1084	GRP18	GO:0005576;GO:0005576;GO:0005811;GO:0008289;GO:0008289;GO:0012511;GO:0012511;GO:0016020;GO:0016021;GO:0016021;GO:0016021;GO:0019915;GO:0019915;GO:0019953;GO:0019953;GO:0005811;GO:0012511;GO:0012511;GO:0016020;GO:0016021;GO:0016021;GO:0016021;	-	-	Glycine-rich protein atGRP [Source:UniProtKB/TrEMBL;Acc:Q9LY10]	A0A1P8B9H9	GO:0019915//lipid storage;GO:0019915//lipid storage;GO:0019953//sexual reproduction;GO:0019953//sexual reproduction;	GO:0005576//extracellular region;GO:0005576//extracellular region;GO:0005811//lipid droplet;GO:0012511//monolayer-surrounded lipid storage body;GO:0012511//monolayer-surrounded lipid storage body;GO:0016020//membrane;GO:0016021//integral component of membrane;GO:0016021//integral component of membrane;GO:0016021//integral component of membrane;GO:0005811//lipid droplet;GO:0012511//monolayer-surro…	GO:0008289//lipid binding;GO:0008289//lipid binding;	-
AT5G43630	310.414	382.832	237.997	0.621676	-0.685765	1.28436e-05	0.00142558	Nodiff	5	17526660	17530605	+	3495	TZP	GO:0001173;GO:0001173;GO:0003676;GO:0003676;GO:0003677;GO:0003677;GO:0005634;GO:0005634;GO:0006355;GO:0006355;GO:0006368;GO:0008134;GO:0008134;GO:0008270;GO:0008270;GO:0009637;GO:0009637;GO:0009785;GO:0009785;GO:0016570;GO:0016593;GO:0016593;GO:1990269;GO:1990269;GO:0001173;GO:0001173;GO:0003676;GO:0003676;GO:0003677;GO:0003677;GO:0005634;GO:0005634;GO:0006355;GO:0006355;GO:0006368;GO:0008134;GO:…	-	-	Zinc knuckle (CCHC-type) family protein [Source:UniProtKB/TrEMBL;Acc:Q9FIX7]	Q9FIX7	GO:0001173//DNA-templated transcriptional start site selection;GO:0001173//DNA-templated transcriptional start site selection;GO:0006355//regulation of transcription, DNA-templated;GO:0006355//regulation of transcription, DNA-templated;GO:0006368//transcription elongation from RNA polymerase II promoter;GO:0009637//response to blue light;GO:0009637//response to blue light;GO:0009785//blue light s…	GO:0005634//nucleus;GO:0005634//nucleus;GO:0016593//Cdc73/Paf1 complex;GO:0016593//Cdc73/Paf1 complex;GO:0005634//nucleus;GO:0005634//nucleus;GO:0016593//Cdc73/Paf1 complex;GO:0016593//Cdc73/Paf1 complex;GO:0005634//nucleus;GO:0005634//nucleus;GO:0016593//Cdc73/Paf1 complex;GO:0016593//Cdc73/Paf1 complex;GO:0005634//nucleus;GO:0005634//nucleus;GO:0016593//Cdc73/Paf1 complex;GO:0016593//Cdc73/Paf1…	GO:0003676//nucleic acid binding;GO:0003676//nucleic acid binding;GO:0003677//DNA binding;GO:0003677//DNA binding;GO:0008134//transcription factor binding;GO:0008134//transcription factor binding;GO:0008270//zinc ion binding;GO:0008270//zinc ion binding;GO:1990269//RNA polymerase II C-terminal domain phosphoserine binding;GO:1990269//RNA polymerase II C-terminal domain phosphoserine binding;GO:00…	-
AT4G16000	90.8907	56.5537	125.228	2.21431	1.14686	1.29665e-05	0.00143262	Up Regulation	4	9063759	9064786	-	1028	-	GO:0008150;	-	-	Uncharacterized protein At4g16000 [Source:UniProtKB/TrEMBL;Acc:Q0WWC4]	Q0WWC4 A0A654FPY7	GO:0008150//biological_process;	-	-	-
AT4G24350	840.636	670.336	1010.94	1.5081	0.592735	1.32472e-05	0.00145696	Nodiff	4	12609373	12611468	+	1740	-	GO:0003824;GO:0003824;GO:0009116;GO:0009116;GO:0003824;GO:0003824;GO:0005829;GO:0009116;GO:0009116;GO:0009505;GO:0009611;GO:0009611;GO:0003824;GO:0003824;GO:0009116;GO:0009116;GO:0003824;GO:0003824;GO:0009116;GO:0009116;	-	-	Phosphorylase superfamily protein [Source:UniProtKB/TrEMBL;Acc:Q94K59]	A0A1P8B6Q4	GO:0009116//nucleoside metabolic process;GO:0009116//nucleoside metabolic process;GO:0009116//nucleoside metabolic process;GO:0009116//nucleoside metabolic process;GO:0009611//response to wounding;GO:0009611//response to wounding;GO:0009116//nucleoside metabolic process;GO:0009116//nucleoside metabolic process;GO:0009116//nucleoside metabolic process;GO:0009116//nucleoside metabolic process;	GO:0005829//cytosol;GO:0009505//plant-type cell wall;	GO:0003824//catalytic activity;GO:0003824//catalytic activity;GO:0003824//catalytic activity;GO:0003824//catalytic activity;GO:0003824//catalytic activity;GO:0003824//catalytic activity;GO:0003824//catalytic activity;GO:0003824//catalytic activity;	-
AT1G03740	1987.82	1635.21	2340.43	1.43127	0.517295	1.36232e-05	0.00149149	Nodiff	1	933426	937152	+	3294	-	GO:0000166;GO:0004672;GO:0004672;GO:0005524;GO:0005524;GO:0005524;GO:0006468;GO:0006468;GO:0016301;GO:0016310;GO:0016740;GO:0000166;GO:0000307;GO:0000790;GO:0004672;GO:0004672;GO:0004693;GO:0004693;GO:0005524;GO:0005524;GO:0005524;GO:0005576;GO:0005634;GO:0005634;GO:0006468;GO:0006468;GO:0006468;GO:0008353;GO:0016301;GO:0016310;GO:0016740;GO:0032968;GO:0051726;GO:0070816;	-	-	F21B7.34 [Source:UniProtKB/TrEMBL;Acc:Q9LR53]	F4I2H1	GO:0006468//protein phosphorylation;GO:0006468//protein phosphorylation;GO:0016310//phosphorylation;GO:0006468//protein phosphorylation;GO:0006468//protein phosphorylation;GO:0006468//protein phosphorylation;GO:0016310//phosphorylation;GO:0032968//positive regulation of transcription elongation from RNA polymerase II promoter;GO:0051726//regulation of cell cycle;GO:0070816//phosphorylation of RNA…	GO:0000307//cyclin-dependent protein kinase holoenzyme complex;GO:0005576//extracellular region;GO:0005634//nucleus;GO:0005634//nucleus;	GO:0000166//nucleotide binding;GO:0004672//protein kinase activity;GO:0004672//protein kinase activity;GO:0005524//ATP binding;GO:0005524//ATP binding;GO:0005524//ATP binding;GO:0016301//kinase activity;GO:0016740//transferase activity;GO:0000166//nucleotide binding;GO:0004672//protein kinase activity;GO:0004672//protein kinase activity;GO:0004693//cyclin-dependent protein serine/threonine kinase…	-
AT4G23990	247.989	185.708	310.271	1.67074	0.740491	1.39241e-05	0.00151754	Nodiff	4	12456342	12460753	+	2832	CSLG3	GO:0000139;GO:0000139;GO:0005794;GO:0005794;GO:0005794;GO:0005802;GO:0005802;GO:0005886;GO:0005886;GO:0009833;GO:0009833;GO:0016020;GO:0016020;GO:0016020;GO:0016021;GO:0016021;GO:0016740;GO:0016757;GO:0016759;GO:0016760;GO:0016760;GO:0030244;GO:0030244;GO:0051753;GO:0071555;GO:0071555;GO:0097502;GO:0016020;GO:0016020;GO:0016020;GO:0016021;GO:0016021;GO:0016740;GO:0016757;GO:0016760;GO:0016760;GO:…	-	-	Cellulose synthase-like protein G3 [Source:UniProtKB/Swiss-Prot;Acc:Q0WVN5]	Q0WVN5 W8Q2Y5	GO:0009833//plant-type primary cell wall biogenesis;GO:0009833//plant-type primary cell wall biogenesis;GO:0030244//cellulose biosynthetic process;GO:0030244//cellulose biosynthetic process;GO:0071555//cell wall organization;GO:0071555//cell wall organization;GO:0097502//mannosylation;GO:0030244//cellulose biosynthetic process;GO:0030244//cellulose biosynthetic process;GO:0071555//cell wall organ…	GO:0000139//Golgi membrane;GO:0000139//Golgi membrane;GO:0005794//Golgi apparatus;GO:0005794//Golgi apparatus;GO:0005794//Golgi apparatus;GO:0005802//trans-Golgi network;GO:0005802//trans-Golgi network;GO:0005886//plasma membrane;GO:0005886//plasma membrane;GO:0016020//membrane;GO:0016020//membrane;GO:0016020//membrane;GO:0016021//integral component of membrane;GO:0016021//integral component of m…	GO:0016740//transferase activity;GO:0016757//glycosyltransferase activity;GO:0016759//cellulose synthase activity;GO:0016760//cellulose synthase (UDP-forming) activity;GO:0016760//cellulose synthase (UDP-forming) activity;GO:0051753//mannan synthase activity;GO:0016740//transferase activity;GO:0016757//glycosyltransferase activity;GO:0016760//cellulose synthase (UDP-forming) activity;GO:0016760//…	-
AT3G25760	1461.13	857.618	2064.64	2.40741	1.26748	1.51894e-05	0.00164798	Up Regulation	3	9403779	9405338	+	1191	AOC1	GO:0005829;GO:0009507;GO:0009507;GO:0009507;GO:0009535;GO:0009535;GO:0009536;GO:0009695;GO:0009695;GO:0009695;GO:0009941;GO:0009941;GO:0016853;GO:0016853;GO:0016853;GO:0046423;GO:0046423;GO:0046423;GO:0046423;	K10525	EC:5.3.99.6	At3g25760 [Source:UniProtKB/TrEMBL;Acc:Q2HIV2]	Q9LS03 Q2HIV2	GO:0009695//jasmonic acid biosynthetic process;GO:0009695//jasmonic acid biosynthetic process;GO:0009695//jasmonic acid biosynthetic process;	GO:0005829//cytosol;GO:0009507//chloroplast;GO:0009507//chloroplast;GO:0009507//chloroplast;GO:0009535//chloroplast thylakoid membrane;GO:0009535//chloroplast thylakoid membrane;GO:0009536//plastid;GO:0009941//chloroplast envelope;GO:0009941//chloroplast envelope;	GO:0016853//isomerase activity;GO:0016853//isomerase activity;GO:0016853//isomerase activity;GO:0046423//allene-oxide cyclase activity;GO:0046423//allene-oxide cyclase activity;GO:0046423//allene-oxide cyclase activity;GO:0046423//allene-oxide cyclase activity;	ko00592(alpha-Linolenic acid metabolism)
AT1G80300	2120.71	1834.64	2406.79	1.31186	0.391615	1.52837e-05	0.00165027	Nodiff	1	30191538	30194605	+	2616	AATP1	GO:0000166;GO:0005471;GO:0005471;GO:0005471;GO:0005524;GO:0005524;GO:0005739;GO:0006862;GO:0006862;GO:0009507;GO:0009536;GO:0009536;GO:0009536;GO:0009941;GO:0009941;GO:0015866;GO:0015867;GO:0016020;GO:0016020;GO:0016021;GO:0016021;GO:0016021;GO:0031969;GO:0031969;	K03301	-	ADP,ATP carrier protein 1, chloroplastic [Source:UniProtKB/Swiss-Prot;Acc:Q39002]	Q39002 A0A654ES94 Q0WW68	GO:0006862//nucleotide transport;GO:0006862//nucleotide transport;GO:0015866//ADP transport;GO:0015867//ATP transport;	GO:0005739//mitochondrion;GO:0009507//chloroplast;GO:0009536//plastid;GO:0009536//plastid;GO:0009536//plastid;GO:0009941//chloroplast envelope;GO:0009941//chloroplast envelope;GO:0016020//membrane;GO:0016020//membrane;GO:0016021//integral component of membrane;GO:0016021//integral component of membrane;GO:0016021//integral component of membrane;GO:0031969//chloroplast membrane;GO:0031969//chlorop…	GO:0000166//nucleotide binding;GO:0005471//ATP:ADP antiporter activity;GO:0005471//ATP:ADP antiporter activity;GO:0005471//ATP:ADP antiporter activity;GO:0005524//ATP binding;GO:0005524//ATP binding;	-
AT1G19570	9968.52	7361.44	12575.6	1.70831	0.772567	1.53475e-05	0.00165027	Nodiff	1	6773302	6774523	-	912	DHAR1	GO:0004364;GO:0004364;GO:0005244;GO:0005244;GO:0005507;GO:0005507;GO:0005515;GO:0005634;GO:0005737;GO:0005739;GO:0005739;GO:0005739;GO:0005773;GO:0005773;GO:0005777;GO:0005777;GO:0005777;GO:0005829;GO:0005829;GO:0005829;GO:0005886;GO:0005886;GO:0006811;GO:0006952;GO:0006952;GO:0009507;GO:0009507;GO:0009570;GO:0009570;GO:0009610;GO:0009610;GO:0009636;GO:0009753;GO:0009753;GO:0010043;GO:0010043;GO:…	K21888	EC:1.8.5.1 2.5.1.18	Glutathione S-transferase DHAR1, mitochondrial [Source:UniProtKB/Swiss-Prot;Acc:Q9FWR4]	Q9FWR4 A0A178W8F0	GO:0006811//ion transport;GO:0006952//defense response;GO:0006952//defense response;GO:0009610//response to symbiotic fungus;GO:0009610//response to symbiotic fungus;GO:0009636//response to toxic substance;GO:0009753//response to jasmonic acid;GO:0009753//response to jasmonic acid;GO:0010043//response to zinc ion;GO:0010043//response to zinc ion;GO:0010193//response to ozone;GO:0010193//response …	GO:0005634//nucleus;GO:0005737//cytoplasm;GO:0005739//mitochondrion;GO:0005739//mitochondrion;GO:0005739//mitochondrion;GO:0005773//vacuole;GO:0005773//vacuole;GO:0005777//peroxisome;GO:0005777//peroxisome;GO:0005777//peroxisome;GO:0005829//cytosol;GO:0005829//cytosol;GO:0005829//cytosol;GO:0005886//plasma membrane;GO:0005886//plasma membrane;GO:0009507//chloroplast;GO:0009507//chloroplast;GO:000…	GO:0004364//glutathione transferase activity;GO:0004364//glutathione transferase activity;GO:0005244//voltage-gated ion channel activity;GO:0005244//voltage-gated ion channel activity;GO:0005507//copper ion binding;GO:0005507//copper ion binding;GO:0005515//protein binding;GO:0016491//oxidoreductase activity;GO:0016740//transferase activity;GO:0045174//glutathione dehydrogenase (ascorbate) activi…	ko00480(Glutathione metabolism);ko00053(Ascorbate and aldarate metabolism)
AT4G23940	2588.58	2937.5	2239.66	0.762438	-0.391308	1.56462e-05	0.00167491	Nodiff	4	12437108	12442030	+	3030	FTSHI1	GO:0000166;GO:0004176;GO:0004176;GO:0004176;GO:0004222;GO:0004222;GO:0005515;GO:0005524;GO:0005524;GO:0005524;GO:0005739;GO:0005739;GO:0005829;GO:0006508;GO:0006508;GO:0006508;GO:0006508;GO:0008233;GO:0009507;GO:0009507;GO:0009507;GO:0009528;GO:0009536;GO:0009536;GO:0009536;GO:0009658;GO:0009658;GO:0009658;GO:0009706;GO:0009706;GO:0009793;GO:0009793;GO:0009941;GO:0009941;GO:0010020;GO:0010020;GO:…	-	-	Probable inactive ATP-dependent zinc metalloprotease FTSHI 1, chloroplastic [Source:UniProtKB/Swiss-Prot;Acc:O22993]	O22993	GO:0006508//proteolysis;GO:0006508//proteolysis;GO:0006508//proteolysis;GO:0006508//proteolysis;GO:0009658//chloroplast organization;GO:0009658//chloroplast organization;GO:0009658//chloroplast organization;GO:0009793//embryo development ending in seed dormancy;GO:0009793//embryo development ending in seed dormancy;GO:0010020//chloroplast fission;GO:0010020//chloroplast fission;GO:0010020//chloro…	GO:0005739//mitochondrion;GO:0005739//mitochondrion;GO:0005829//cytosol;GO:0009507//chloroplast;GO:0009507//chloroplast;GO:0009507//chloroplast;GO:0009528//plastid inner membrane;GO:0009536//plastid;GO:0009536//plastid;GO:0009536//plastid;GO:0009706//chloroplast inner membrane;GO:0009706//chloroplast inner membrane;GO:0009941//chloroplast envelope;GO:0009941//chloroplast envelope;GO:0016020//memb…	GO:0000166//nucleotide binding;GO:0004176//ATP-dependent peptidase activity;GO:0004176//ATP-dependent peptidase activity;GO:0004176//ATP-dependent peptidase activity;GO:0004222//metalloendopeptidase activity;GO:0004222//metalloendopeptidase activity;GO:0005515//protein binding;GO:0005524//ATP binding;GO:0005524//ATP binding;GO:0005524//ATP binding;GO:0008233//peptidase activity;GO:0016464//chloro…	-
AT2G44080	295.084	220.821	369.347	1.67261	0.742098	1.61404e-05	0.00172017	Nodiff	2	18236789	18238173	+	1287	ARL	GO:0005622;GO:0005634;GO:0005634;GO:0005737;GO:0005783;GO:0005783;GO:0005783;GO:0007275;GO:0007275;GO:0009741;GO:0009741;GO:0009825;GO:0009825;GO:0016020;GO:0016021;GO:0016021;GO:0035265;GO:0035265;GO:0046622;GO:0046622;	-	-	ARGOS-like protein [Source:UniProtKB/Swiss- Prot;Acc:Q8RXL7]	Q8RXL7 A0A178W0I4	GO:0007275//multicellular organism development;GO:0007275//multicellular organism development;GO:0009741//response to brassinosteroid;GO:0009741//response to brassinosteroid;GO:0009825//multidimensional cell growth;GO:0009825//multidimensional cell growth;GO:0035265//organ growth;GO:0035265//organ growth;GO:0046622//positive regulation of organ growth;GO:0046622//positive regulation of organ grow…	GO:0005622//intracellular anatomical structure;GO:0005634//nucleus;GO:0005634//nucleus;GO:0005737//cytoplasm;GO:0005783//endoplasmic reticulum;GO:0005783//endoplasmic reticulum;GO:0005783//endoplasmic reticulum;GO:0016020//membrane;GO:0016021//integral component of membrane;GO:0016021//integral component of membrane;	-	-
AT1G08890	720.342	600.296	840.389	1.39996	0.485385	1.64012e-05	0.00174026	Nodiff	1	2848149	2852270	+	1874	SUGTL4	GO:0005351;GO:0005355;GO:0005887;GO:0008643;GO:0008645;GO:0009507;GO:0016020;GO:0016020;GO:0016020;GO:0016021;GO:0016021;GO:0016021;GO:0022857;GO:0022857;GO:0055085;GO:0055085;	K03444	-	Sugar transporter ERD6-like 1 [Source:UniProtKB/Swiss-Prot;Acc:Q9SCW7]	Q9SCW7 A0A178W7N4	GO:0008643//carbohydrate transport;GO:0008645//hexose transmembrane transport;GO:0055085//transmembrane transport;GO:0055085//transmembrane transport;	GO:0005887//integral component of plasma membrane;GO:0009507//chloroplast;GO:0016020//membrane;GO:0016020//membrane;GO:0016020//membrane;GO:0016021//integral component of membrane;GO:0016021//integral component of membrane;GO:0016021//integral component of membrane;	GO:0005351//carbohydrate:proton symporter activity;GO:0005355//glucose transmembrane transporter activity;GO:0022857//transmembrane transporter activity;GO:0022857//transmembrane transporter activity;	-
AT5G07550	532.019	246.116	817.922	3.32332	1.73263	1.66745e-05	0.0017615	Up Regulation	5	2388225	2389249	-	735	GRP19	GO:0005576;GO:0005576;GO:0005811;GO:0008289;GO:0008289;GO:0012511;GO:0012511;GO:0016020;GO:0016021;GO:0016021;GO:0016021;GO:0019915;GO:0019915;GO:0019953;GO:0019953;GO:0005811;GO:0012511;GO:0012511;GO:0016020;GO:0016021;GO:0016021;GO:0005811;GO:0012511;GO:0012511;GO:0016020;GO:0016021;GO:0016021;GO:0016021;	-	-	Oleosin [Source:UniProtKB/TrEMBL;Acc:Q42574]	A8MSB7	GO:0019915//lipid storage;GO:0019915//lipid storage;GO:0019953//sexual reproduction;GO:0019953//sexual reproduction;	GO:0005576//extracellular region;GO:0005576//extracellular region;GO:0005811//lipid droplet;GO:0012511//monolayer-surrounded lipid storage body;GO:0012511//monolayer-surrounded lipid storage body;GO:0016020//membrane;GO:0016021//integral component of membrane;GO:0016021//integral component of membrane;GO:0016021//integral component of membrane;GO:0005811//lipid droplet;GO:0012511//monolayer-surro…	GO:0008289//lipid binding;GO:0008289//lipid binding;	-
AT1G76680	1389.94	1115.28	1664.6	1.49254	0.57777	1.68748e-05	0.00176787	Nodiff	1	28776626	28778837	+	2116	OPR1	GO:0003824;GO:0003824;GO:0005515;GO:0005737;GO:0005737;GO:0006629;GO:0006631;GO:0006633;GO:0010181;GO:0010181;GO:0010181;GO:0016491;GO:0016491;GO:0016491;GO:0016491;GO:0016629;GO:0016629;GO:0031408;GO:0031408;GO:0055114;GO:0055114;GO:0055114;GO:0003824;GO:0003824;GO:0005739;GO:0005829;GO:0005829;GO:0006629;GO:0006629;GO:0009611;GO:0009611;GO:0009751;GO:0009751;GO:0010181;GO:0010181;GO:0016491;GO:…	K05894	EC:1.3.1.42	12-oxophytodienoate reductase 1 [Source:UniProtKB/TrEMBL;Acc:F4I403]	Q8LAH7 A0A178WIM4	GO:0006629//lipid metabolic process;GO:0006631//fatty acid metabolic process;GO:0006633//fatty acid biosynthetic process;GO:0031408//oxylipin biosynthetic process;GO:0031408//oxylipin biosynthetic process;GO:0055114//obsolete oxidation-reduction process;GO:0055114//obsolete oxidation-reduction process;GO:0055114//obsolete oxidation-reduction process;GO:0006629//lipid metabolic process;GO:0006629/…	GO:0005737//cytoplasm;GO:0005737//cytoplasm;GO:0005739//mitochondrion;GO:0005829//cytosol;GO:0005829//cytosol;	GO:0003824//catalytic activity;GO:0003824//catalytic activity;GO:0005515//protein binding;GO:0010181//FMN binding;GO:0010181//FMN binding;GO:0010181//FMN binding;GO:0016491//oxidoreductase activity;GO:0016491//oxidoreductase activity;GO:0016491//oxidoreductase activity;GO:0016491//oxidoreductase activity;GO:0016629//12-oxophytodienoate reductase activity;GO:0016629//12-oxophytodienoate reductase …	ko00592(alpha-Linolenic acid metabolism)
AT5G07510	105.78	37.1816	174.379	4.68992	2.22956	1.68816e-05	0.00176787	Up Regulation	5	2377703	2378829	-	803	GRP14	GO:0005811;GO:0012511;GO:0012511;GO:0016020;GO:0016021;GO:0016021;GO:0016021;GO:0005576;GO:0005576;GO:0005811;GO:0008289;GO:0008289;GO:0012511;GO:0012511;GO:0016020;GO:0016021;GO:0016021;GO:0016021;GO:0019915;GO:0019915;GO:0019953;GO:0019953;GO:0005811;GO:0012511;GO:0012511;GO:0016020;GO:0016021;GO:0016021;GO:0016021;	-	-	Glycine-rich protein [Source:UniProtKB/TrEMBL;Acc:Q1PDZ0]	Q9LY11	GO:0019915//lipid storage;GO:0019915//lipid storage;GO:0019953//sexual reproduction;GO:0019953//sexual reproduction;	GO:0005811//lipid droplet;GO:0012511//monolayer-surrounded lipid storage body;GO:0012511//monolayer-surrounded lipid storage body;GO:0016020//membrane;GO:0016021//integral component of membrane;GO:0016021//integral component of membrane;GO:0016021//integral component of membrane;GO:0005576//extracellular region;GO:0005576//extracellular region;GO:0005811//lipid droplet;GO:0012511//monolayer-surro…	GO:0008289//lipid binding;GO:0008289//lipid binding;	-
AT1G21000	589.952	473.651	706.253	1.49108	0.576359	1.70662e-05	0.00177947	Nodiff	1	7337605	7339452	+	1423	-	GO:0008150;	-	-	At1g21000/F9H16_1 [Source:UniProtKB/TrEMBL;Acc:Q93V70]	Q9SYN7	GO:0008150//biological_process;	-	-	-
AT2G36830	15750.3	17694	13806.6	0.780295	-0.357908	1.85866e-05	0.00192965	Nodiff	2	15445294	15446621	+	1237	TIP1-1	GO:0000326;GO:0000326;GO:0005773;GO:0005773;GO:0005773;GO:0005774;GO:0005774;GO:0005774;GO:0006833;GO:0006833;GO:0009705;GO:0009705;GO:0009941;GO:0009941;GO:0015204;GO:0015204;GO:0015250;GO:0015250;GO:0015250;GO:0015267;GO:0015267;GO:0015840;GO:0015840;GO:0016020;GO:0016020;GO:0016020;GO:0016021;GO:0016021;GO:0042807;GO:0042807;GO:0055085;GO:0055085;GO:0071918;GO:0080170;GO:0080170;	K09873	-	Aquaporin TIP1-1 [Source:UniProtKB/Swiss- Prot;Acc:P25818]	P25818	GO:0006833//water transport;GO:0006833//water transport;GO:0015840//urea transport;GO:0015840//urea transport;GO:0055085//transmembrane transport;GO:0055085//transmembrane transport;GO:0071918//urea transmembrane transport;GO:0080170//hydrogen peroxide transmembrane transport;GO:0080170//hydrogen peroxide transmembrane transport;	GO:0000326//protein storage vacuole;GO:0000326//protein storage vacuole;GO:0005773//vacuole;GO:0005773//vacuole;GO:0005773//vacuole;GO:0005774//vacuolar membrane;GO:0005774//vacuolar membrane;GO:0005774//vacuolar membrane;GO:0009705//plant-type vacuole membrane;GO:0009705//plant-type vacuole membrane;GO:0009941//chloroplast envelope;GO:0009941//chloroplast envelope;GO:0016020//membrane;GO:0016020…	GO:0015204//urea transmembrane transporter activity;GO:0015204//urea transmembrane transporter activity;GO:0015250//water channel activity;GO:0015250//water channel activity;GO:0015250//water channel activity;GO:0015267//channel activity;GO:0015267//channel activity;	-
AT5G44420	452.888	190.93	714.846	3.74402	1.90459	1.8938e-05	0.00195768	Up Regulation	5	17906968	17907638	-	579	PDF1.2A	GO:0003674;GO:0005515;GO:0005576;GO:0005576;GO:0006952;GO:0006952;GO:0006952;GO:0006952;GO:0009625;GO:0009625;GO:0009723;GO:0009723;GO:0009753;GO:0009753;GO:0009861;GO:0009861;GO:0031640;GO:0031640;GO:0050832;GO:0050832;	K20727	-	Defensin-like protein 16 [Source:UniProtKB/Swiss- Prot;Acc:Q9FI23]	Q9FI23 A0A5S9YB87	GO:0006952//defense response;GO:0006952//defense response;GO:0006952//defense response;GO:0006952//defense response;GO:0009625//response to insect;GO:0009625//response to insect;GO:0009723//response to ethylene;GO:0009723//response to ethylene;GO:0009753//response to jasmonic acid;GO:0009753//response to jasmonic acid;GO:0009861//jasmonic acid and ethylene-dependent systemic resistance;GO:0009861…	GO:0005576//extracellular region;GO:0005576//extracellular region;	GO:0003674//molecular_function;GO:0005515//protein binding;	ko04016(MAPK signaling pathway - plant)
AT3G48530	1805.71	1561.82	2049.6	1.31231	0.392113	1.91981e-05	0.00197609	Nodiff	3	17987378	17989763	+	1627	KING1	GO:0000166;GO:0005524;GO:0005524;GO:0005975;GO:0005975;GO:0006629;GO:0006631;GO:0006633;GO:0006633;GO:0009505;GO:0019887;GO:0019887;GO:0042128;GO:0042128;GO:0045859;	-	-	SNF1-related protein kinase regulatory subunit gamma-1 [Source:UniProtKB/Swiss-Prot;Acc:Q8LBB2]	Q8LBB2 A0A5S9XIZ1	GO:0005975//carbohydrate metabolic process;GO:0005975//carbohydrate metabolic process;GO:0006629//lipid metabolic process;GO:0006631//fatty acid metabolic process;GO:0006633//fatty acid biosynthetic process;GO:0006633//fatty acid biosynthetic process;GO:0042128//nitrate assimilation;GO:0042128//nitrate assimilation;GO:0045859//regulation of protein kinase activity;	GO:0009505//plant-type cell wall;	GO:0000166//nucleotide binding;GO:0005524//ATP binding;GO:0005524//ATP binding;GO:0019887//protein kinase regulator activity;GO:0019887//protein kinase regulator activity;	-
AT5G48880	1119.74	869.328	1370.16	1.57611	0.656369	1.94979e-05	0.00199841	Nodiff	5	19814395	19817955	-	2489	KAT5	GO:0003824;GO:0003988;GO:0003988;GO:0003988;GO:0005777;GO:0005777;GO:0005777;GO:0005777;GO:0006629;GO:0006631;GO:0006633;GO:0006635;GO:0006635;GO:0010124;GO:0010124;GO:0016740;GO:0016746;GO:0016746;GO:0016747;GO:0016747;GO:0031408;GO:0031408;GO:0003824;GO:0016740;GO:0016746;GO:0016746;GO:0016747;GO:0016747;GO:0003824;GO:0003988;GO:0003988;GO:0003988;GO:0005777;GO:0005777;GO:0005777;GO:0005777;GO:…	K07513	EC:2.3.1.16	PKT2 [Source:UniProtKB/TrEMBL;Acc:A0A178UEC0]	Q570C8 A0A178UEC0	GO:0006629//lipid metabolic process;GO:0006631//fatty acid metabolic process;GO:0006633//fatty acid biosynthetic process;GO:0006635//fatty acid beta-oxidation;GO:0006635//fatty acid beta-oxidation;GO:0010124//phenylacetate catabolic process;GO:0010124//phenylacetate catabolic process;GO:0031408//oxylipin biosynthetic process;GO:0031408//oxylipin biosynthetic process;GO:0006629//lipid metabolic pr…	GO:0005777//peroxisome;GO:0005777//peroxisome;GO:0005777//peroxisome;GO:0005777//peroxisome;GO:0005777//peroxisome;GO:0005777//peroxisome;GO:0005777//peroxisome;GO:0005777//peroxisome;GO:0005777//peroxisome;GO:0005777//peroxisome;GO:0005777//peroxisome;GO:0005777//peroxisome;	GO:0003824//catalytic activity;GO:0003988//acetyl-CoA C-acyltransferase activity;GO:0003988//acetyl-CoA C-acyltransferase activity;GO:0003988//acetyl-CoA C-acyltransferase activity;GO:0016740//transferase activity;GO:0016746//acyltransferase activity;GO:0016746//acyltransferase activity;GO:0016747//acyltransferase activity, transferring groups other than amino-acyl groups;GO:0016747//acyltransfer…	ko04146(Peroxisome);ko03320(PPAR signaling pathway);ko01040(Biosynthesis of unsaturated fatty acids);ko00592(alpha-Linolenic acid metabolism);ko00280(Valine, leucine and isoleucine degradation);ko00071(Fatty acid degradation)
AT2G21660	127890	113677	142103	1.25006	0.322001	2.15464e-05	0.00219901	Nodiff	2	9265084	9266557	-	1165	RBG7	GO:0000380;GO:0000380;GO:0002376;GO:0003676;GO:0003676;GO:0003690;GO:0003690;GO:0003697;GO:0003697;GO:0003723;GO:0003723;GO:0003723;GO:0003729;GO:0003729;GO:0003729;GO:0005515;GO:0005634;GO:0005634;GO:0005634;GO:0005634;GO:0005737;GO:0005737;GO:0005737;GO:0005773;GO:0005777;GO:0005777;GO:0005829;GO:0005829;GO:0006397;GO:0006406;GO:0006406;GO:0006952;GO:0006970;GO:0006970;GO:0007623;GO:0007623;GO:…	-	-	Glycine-rich RNA-binding protein 7 [Source:UniProtKB/Swiss-Prot;Acc:Q03250]	Q03250 A0A654EUX5 A0A6B9JEL0	GO:0000380//alternative mRNA splicing, via spliceosome;GO:0000380//alternative mRNA splicing, via spliceosome;GO:0002376//immune system process;GO:0006397//mRNA processing;GO:0006406//mRNA export from nucleus;GO:0006406//mRNA export from nucleus;GO:0006952//defense response;GO:0006970//response to osmotic stress;GO:0006970//response to osmotic stress;GO:0007623//circadian rhythm;GO:0007623//circa…	GO:0005634//nucleus;GO:0005634//nucleus;GO:0005634//nucleus;GO:0005634//nucleus;GO:0005737//cytoplasm;GO:0005737//cytoplasm;GO:0005737//cytoplasm;GO:0005773//vacuole;GO:0005777//peroxisome;GO:0005777//peroxisome;GO:0005829//cytosol;GO:0005829//cytosol;GO:0009506//plasmodesma;GO:0009506//plasmodesma;GO:0009507//chloroplast;GO:0009507//chloroplast;GO:0048046//apoplast;GO:1990904//ribonucleoprotein …	GO:0003676//nucleic acid binding;GO:0003676//nucleic acid binding;GO:0003690//double-stranded DNA binding;GO:0003690//double-stranded DNA binding;GO:0003697//single-stranded DNA binding;GO:0003697//single-stranded DNA binding;GO:0003723//RNA binding;GO:0003723//RNA binding;GO:0003723//RNA binding;GO:0003729//mRNA binding;GO:0003729//mRNA binding;GO:0003729//mRNA binding;GO:0005515//protein bindin…	-
AT5G42650	4845.56	3426.23	6264.89	1.82851	0.870668	2.2562e-05	0.00229239	Nodiff	5	17097564	17099595	-	2032	CYP74A	GO:0005506;GO:0005506;GO:0005739;GO:0005739;GO:0006629;GO:0006631;GO:0006633;GO:0006952;GO:0006952;GO:0009507;GO:0009507;GO:0009507;GO:0009534;GO:0009534;GO:0009535;GO:0009535;GO:0009535;GO:0009536;GO:0009536;GO:0009579;GO:0009579;GO:0009611;GO:0009611;GO:0009620;GO:0009620;GO:0009695;GO:0009695;GO:0009695;GO:0009753;GO:0009753;GO:0009941;GO:0009941;GO:0009941;GO:0009978;GO:0009978;GO:0010287;GO:…	K01723	EC:4.2.1.92	Allene oxide synthase, chloroplastic [Source:UniProtKB/Swiss-Prot;Acc:Q96242]	Q96242	GO:0006629//lipid metabolic process;GO:0006631//fatty acid metabolic process;GO:0006633//fatty acid biosynthetic process;GO:0006952//defense response;GO:0006952//defense response;GO:0009611//response to wounding;GO:0009611//response to wounding;GO:0009620//response to fungus;GO:0009620//response to fungus;GO:0009695//jasmonic acid biosynthetic process;GO:0009695//jasmonic acid biosynthetic proces…	GO:0005739//mitochondrion;GO:0005739//mitochondrion;GO:0009507//chloroplast;GO:0009507//chloroplast;GO:0009507//chloroplast;GO:0009534//chloroplast thylakoid;GO:0009534//chloroplast thylakoid;GO:0009535//chloroplast thylakoid membrane;GO:0009535//chloroplast thylakoid membrane;GO:0009535//chloroplast thylakoid membrane;GO:0009536//plastid;GO:0009536//plastid;GO:0009579//thylakoid;GO:0009579//thyl…	GO:0005506//iron ion binding;GO:0005506//iron ion binding;GO:0009978//allene oxide synthase activity;GO:0009978//allene oxide synthase activity;GO:0016491//oxidoreductase activity;GO:0016705//oxidoreductase activity, acting on paired donors, with incorporation or reduction of molecular oxygen;GO:0016705//oxidoreductase activity, acting on paired donors, with incorporation or reduction of molecula…	ko00592(alpha-Linolenic acid metabolism)
AT3G15450	9567.99	7218.19	11917.8	1.65108	0.723409	2.26517e-05	0.00229239	Nodiff	3	5212984	5214124	+	1051	-	GO:0005515;	-	-	AT3g15450/MJK13_11 [Source:UniProtKB/TrEMBL;Acc:Q9LE80]	B9DG40	-	-	GO:0005515//protein binding;	-
AT3G15030	2541.59	2867.62	2215.55	0.772607	-0.372193	2.34286e-05	0.00235463	Nodiff	3	5061681	5064152	+	2390	TCP4	GO:0001216;GO:0003677;GO:0003677;GO:0003677;GO:0003700;GO:0003700;GO:0003700;GO:0003700;GO:0005515;GO:0005515;GO:0005634;GO:0005634;GO:0005634;GO:0006351;GO:0006355;GO:0006355;GO:0006355;GO:0007275;GO:0009793;GO:0009793;GO:0009965;GO:0009965;GO:0010150;GO:0030154;GO:0030154;GO:0043565;GO:0043565;GO:0045893;GO:0045962;GO:0045962;GO:0048366;GO:0048366;GO:0048825;GO:0048826;GO:0048826;GO:1990837;GO:…	-	-	TCP4 [Source:UniProtKB/TrEMBL;Acc:A0A384KY84]	Q8LPR5 A0A384KY84	GO:0006351//transcription, DNA-templated;GO:0006355//regulation of transcription, DNA-templated;GO:0006355//regulation of transcription, DNA-templated;GO:0006355//regulation of transcription, DNA-templated;GO:0007275//multicellular organism development;GO:0009793//embryo development ending in seed dormancy;GO:0009793//embryo development ending in seed dormancy;GO:0009965//leaf morphogenesis;GO:00…	GO:0005634//nucleus;GO:0005634//nucleus;GO:0005634//nucleus;GO:0005634//nucleus;GO:0005634//nucleus;GO:0005634//nucleus;GO:0005634//nucleus;GO:0005634//nucleus;GO:0005634//nucleus;GO:0005634//nucleus;GO:0005634//nucleus;GO:0005634//nucleus;	GO:0001216//DNA-binding transcription activator activity;GO:0003677//DNA binding;GO:0003677//DNA binding;GO:0003677//DNA binding;GO:0003700//DNA-binding transcription factor activity;GO:0003700//DNA-binding transcription factor activity;GO:0003700//DNA-binding transcription factor activity;GO:0003700//DNA-binding transcription factor activity;GO:0005515//protein binding;GO:0005515//protein bindin…	-
AT1G70420	253.581	192.409	314.753	1.63585	0.710041	2.34622e-05	0.00235463	Nodiff	1	26539542	26540818	-	1277	-	GO:0016874;GO:0016874;GO:0080167;GO:0080167;	-	-	At1g70420/F17O7_4 [Source:UniProtKB/TrEMBL;Acc:O64594]	O64594 A0A5S9WSY8	GO:0080167//response to karrikin;GO:0080167//response to karrikin;	-	GO:0016874//ligase activity;GO:0016874//ligase activity;	-
AT2G29170	58.2329	32.0957	84.3702	2.6287	1.39435	2.40449e-05	0.00240076	Up Regulation	2	12541650	12542465	-	723	-	GO:0016491;GO:0055114;	-	-	NAD(P)-binding Rossmann-fold superfamily protein [Source:TAIR;Acc:AT2G29170]	Q9ZW04	GO:0055114//obsolete oxidation-reduction process;	-	GO:0016491//oxidoreductase activity;	-
AT3G18830	2006	1630.01	2381.99	1.46134	0.547288	2.42003e-05	0.00240076	Nodiff	3	6488843	6491429	-	1997	PLT5	GO:0005351;GO:0005351;GO:0005354;GO:0005354;GO:0005355;GO:0005355;GO:0005365;GO:0005365;GO:0005886;GO:0005886;GO:0005886;GO:0005887;GO:0008643;GO:0008645;GO:0010311;GO:0010311;GO:0015145;GO:0015145;GO:0015148;GO:0015148;GO:0015168;GO:0015168;GO:0015293;GO:0015575;GO:0015575;GO:0015576;GO:0015576;GO:0015591;GO:0015591;GO:0015749;GO:0015752;GO:0015753;GO:0015757;GO:0015793;GO:0015795;GO:0015797;GO:…	-	-	PMT5 [Source:UniProtKB/TrEMBL;Acc:A0A178V5Y2]	Q8VZ80 A0A178V5Y2	GO:0008643//carbohydrate transport;GO:0008645//hexose transmembrane transport;GO:0010311//lateral root formation;GO:0010311//lateral root formation;GO:0015749//monosaccharide transmembrane transport;GO:0015752//D-ribose transmembrane transport;GO:0015753//D-xylose transmembrane transport;GO:0015757//galactose transmembrane transport;GO:0015793//glycerol transport;GO:0015795//sorbitol transport;GO…	GO:0005886//plasma membrane;GO:0005886//plasma membrane;GO:0005886//plasma membrane;GO:0005887//integral component of plasma membrane;GO:0016020//membrane;GO:0016020//membrane;GO:0016020//membrane;GO:0016021//integral component of membrane;GO:0016021//integral component of membrane;GO:0016021//integral component of membrane;	GO:0005351//carbohydrate:proton symporter activity;GO:0005351//carbohydrate:proton symporter activity;GO:0005354//galactose transmembrane transporter activity;GO:0005354//galactose transmembrane transporter activity;GO:0005355//glucose transmembrane transporter activity;GO:0005355//glucose transmembrane transporter activity;GO:0005365//myo-inositol transmembrane transporter activity;GO:0005365//m…	-
AT5G56030	5732.58	6463.89	5001.27	0.773725	-0.370108	2.42209e-05	0.00240076	Nodiff	5	22686473	22689671	+	2875	HSP81-2	GO:0000166;GO:0002376;GO:0005515;GO:0005515;GO:0005524;GO:0005524;GO:0005524;GO:0005737;GO:0005737;GO:0005737;GO:0005829;GO:0005886;GO:0006457;GO:0006457;GO:0006457;GO:0006952;GO:0009816;GO:0009816;GO:0009986;GO:0016887;GO:0016887;GO:0032991;GO:0034605;GO:0045087;GO:0048471;GO:0050821;GO:0051082;GO:0051082;GO:0051082;GO:0061077;GO:0061077;GO:0000166;GO:0003729;GO:0003729;GO:0005515;GO:0005524;GO:…	K04079	-	Heat shock protein 81-2 [Source:UniProtKB/TrEMBL;Acc:F4K6B6]	P55737	GO:0002376//immune system process;GO:0006457//protein folding;GO:0006457//protein folding;GO:0006457//protein folding;GO:0006952//defense response;GO:0034605//cellular response to heat;GO:0045087//innate immune response;GO:0050821//protein stabilization;GO:0061077//chaperone-mediated protein folding;GO:0061077//chaperone-mediated protein folding;GO:0006457//protein folding;GO:0006457//protein fol…	GO:0005737//cytoplasm;GO:0005737//cytoplasm;GO:0005737//cytoplasm;GO:0005829//cytosol;GO:0005886//plasma membrane;GO:0009986//cell surface;GO:0032991//protein-containing complex;GO:0048471//perinuclear region of cytoplasm;GO:0005618//cell wall;GO:0005618//cell wall;GO:0005634//nucleus;GO:0005634//nucleus;GO:0005739//mitochondrion;GO:0005739//mitochondrion;GO:0005794//Golgi apparatus;GO:0005794//G…	GO:0000166//nucleotide binding;GO:0005515//protein binding;GO:0005515//protein binding;GO:0005524//ATP binding;GO:0005524//ATP binding;GO:0005524//ATP binding;GO:0016887//ATP hydrolysis activity;GO:0016887//ATP hydrolysis activity;GO:0051082//unfolded protein binding;GO:0051082//unfolded protein binding;GO:0051082//unfolded protein binding;GO:0000166//nucleotide binding;GO:0003729//mRNA binding;G…	ko05418(Fluid shear stress and atherosclerosis);ko05417(Lipid and atherosclerosis);ko05215(Prostate cancer);ko05207(Chemical carcinogenesis - receptor activation);ko05200(Pathways in cancer);ko05132(Salmonella infection);ko04915(Estrogen signaling pathway);ko04914(Progesterone-mediated oocyte maturation);ko04659(Th17 cell differentiation);ko04657(IL-17 signaling pathway);ko04626(Plant-pathogen in…
AT3G22060	446.484	357.316	535.652	1.4991	0.584095	2.44748e-05	0.00241598	Nodiff	3	7770899	7772357	+	1145	CRRSP38	GO:0005576;GO:0005576;GO:0005618;GO:0005618;GO:0005773;GO:0005773;GO:0005829;GO:0009737;GO:0009737;GO:0099503;	-	-	Cysteine-rich repeat secretory protein 38 [Source:UniProtKB/Swiss-Prot;Acc:Q9LRJ9]	Q9LRJ9 A0A178V6U1	GO:0009737//response to abscisic acid;GO:0009737//response to abscisic acid;	GO:0005576//extracellular region;GO:0005576//extracellular region;GO:0005618//cell wall;GO:0005618//cell wall;GO:0005773//vacuole;GO:0005773//vacuole;GO:0005829//cytosol;GO:0099503//secretory vesicle;	-	-
AT5G09440	1179.17	1006.85	1351.48	1.34229	0.424698	2.67956e-05	0.00263428	Nodiff	5	2938193	2939715	+	1523	EXL4	GO:0002239;GO:0002239;GO:0005576;GO:0005615;GO:0005615;GO:0009506;GO:0009506;GO:0016020;GO:0048046;GO:0048046;	-	-	EXL4 [Source:UniProtKB/TrEMBL;Acc:A0A178UJ96]	Q9FY71 A0A178UJ96	GO:0002239//response to oomycetes;GO:0002239//response to oomycetes;	GO:0005576//extracellular region;GO:0005615//extracellular space;GO:0005615//extracellular space;GO:0009506//plasmodesma;GO:0009506//plasmodesma;GO:0016020//membrane;GO:0048046//apoplast;GO:0048046//apoplast;	-	-
AT5G60680	1378.19	1188.58	1567.8	1.31906	0.399507	2.71264e-05	0.00265112	Nodiff	5	24386010	24387304	+	1295	-	-	-	-	Emb [Source:UniProtKB/TrEMBL;Acc:Q9FF51]	A0A178URJ1 Q9FF51	-	-	-	-
AT3G50260	252.121	135.146	369.097	2.7311	1.44948	2.7187e-05	0.00265112	Up Regulation	3	18634546	18635514	+	969	ERF011	GO:0003677;GO:0003677;GO:0003677;GO:0003700;GO:0003700;GO:0003700;GO:0005634;GO:0005634;GO:0006351;GO:0006355;GO:0006355;GO:0009409;GO:0009409;GO:0009617;GO:0009617;GO:0009873;GO:0009873;GO:0010200;GO:0010200;GO:0010941;GO:0010941;GO:0042742;GO:0042742;	K09286	-	Ethylene-responsive transcription factor ERF011 [Source:UniProtKB/Swiss-Prot;Acc:Q9SNE1]	Q9SNE1 A0A178VN80	GO:0006351//transcription, DNA-templated;GO:0006355//regulation of transcription, DNA-templated;GO:0006355//regulation of transcription, DNA-templated;GO:0009409//response to cold;GO:0009409//response to cold;GO:0009617//response to bacterium;GO:0009617//response to bacterium;GO:0009873//ethylene-activated signaling pathway;GO:0009873//ethylene-activated signaling pathway;GO:0010200//response to …	GO:0005634//nucleus;GO:0005634//nucleus;	GO:0003677//DNA binding;GO:0003677//DNA binding;GO:0003677//DNA binding;GO:0003700//DNA-binding transcription factor activity;GO:0003700//DNA-binding transcription factor activity;GO:0003700//DNA-binding transcription factor activity;	-
AT4G29740	441.97	354.488	529.453	1.49357	0.578764	2.97997e-05	0.00289418	Nodiff	4	14566183	14569380	+	2318	CKX4	GO:0003824;GO:0003824;GO:0005576;GO:0005615;GO:0005615;GO:0008131;GO:0008131;GO:0009690;GO:0009690;GO:0009823;GO:0009823;GO:0016491;GO:0016491;GO:0016491;GO:0016491;GO:0019139;GO:0019139;GO:0019139;GO:0019139;GO:0050660;GO:0050660;GO:0055114;GO:0055114;GO:0055114;GO:0055114;GO:0071949;GO:0071949;GO:0003824;GO:0003824;GO:0009690;GO:0009690;GO:0016491;GO:0016491;GO:0019139;GO:0019139;GO:0019139;GO:…	K00279	EC:1.5.99.12	Cytokinin dehydrogenase 4 [Source:UniProtKB/Swiss- Prot;Acc:Q9FUJ2]	Q9FUJ2	GO:0009690//cytokinin metabolic process;GO:0009690//cytokinin metabolic process;GO:0009823//cytokinin catabolic process;GO:0009823//cytokinin catabolic process;GO:0055114//obsolete oxidation-reduction process;GO:0055114//obsolete oxidation-reduction process;GO:0055114//obsolete oxidation-reduction process;GO:0055114//obsolete oxidation-reduction process;GO:0009690//cytokinin metabolic process;GO:…	GO:0005576//extracellular region;GO:0005615//extracellular space;GO:0005615//extracellular space;	GO:0003824//catalytic activity;GO:0003824//catalytic activity;GO:0008131//primary amine oxidase activity;GO:0008131//primary amine oxidase activity;GO:0016491//oxidoreductase activity;GO:0016491//oxidoreductase activity;GO:0016491//oxidoreductase activity;GO:0016491//oxidoreductase activity;GO:0019139//cytokinin dehydrogenase activity;GO:0019139//cytokinin dehydrogenase activity;GO:0019139//cytok…	ko00908(Zeatin biosynthesis)
AT4G17900	834.414	697.256	971.572	1.39342	0.478634	3.05573e-05	0.00295584	Nodiff	4	9945778	9948157	+	1912	-	GO:0008150;	-	-	At4g17900 [Source:UniProtKB/TrEMBL;Acc:Q0WUB8]	A8MR35	GO:0008150//biological_process;	-	-	-
AT2G21210	451.48	548.15	354.811	0.647289	-0.627519	3.09149e-05	0.00297847	Nodiff	2	9084628	9086029	-	1402	-	GO:0009733;GO:0009733;GO:0003674;GO:0009733;GO:0009733;GO:0010200;GO:0010200;	K14488	-	SAUR-like auxin-responsive protein family [Source:TAIR;Acc:AT2G21210]	A0A1P8AYM3	GO:0009733//response to auxin;GO:0009733//response to auxin;GO:0009733//response to auxin;GO:0009733//response to auxin;GO:0010200//response to chitin;GO:0010200//response to chitin;	-	GO:0003674//molecular_function;	ko04075(Plant hormone signal transduction)
AT2G29310	1280.26	1091.64	1468.88	1.34557	0.42822	3.15434e-05	0.00301955	Nodiff	2	12589866	12591487	+	1330	-	GO:0055114;GO:0005777;GO:0016491;GO:0016491;GO:0055114;GO:0055114;GO:0055114;GO:0055114;	K08081	EC:1.1.1.206	Tropinone reductase homolog At2g29310 [Source:UniProtKB/Swiss-Prot;Acc:Q9ZW14]	Q9ZW14	GO:0055114//obsolete oxidation-reduction process;GO:0055114//obsolete oxidation-reduction process;GO:0055114//obsolete oxidation-reduction process;GO:0055114//obsolete oxidation-reduction process;GO:0055114//obsolete oxidation-reduction process;	GO:0005777//peroxisome;	GO:0016491//oxidoreductase activity;GO:0016491//oxidoreductase activity;	ko00960(Tropane, piperidine and pyridine alkaloid biosynthesis)
AT2G02710	1090.52	909.868	1271.18	1.3971	0.482435	3.15921e-05	0.00301955	Nodiff	2	758693	761064	-	1986	TLP1	GO:0000155;GO:0005622;GO:0009881;GO:0018298;GO:0050896;GO:0000155;GO:0005622;GO:0005634;GO:0005634;GO:0009881;GO:0009881;GO:0018298;GO:0018298;GO:0050896;GO:0000155;GO:0005622;GO:0009881;GO:0018298;GO:0050896;	-	-	Protein TWIN LOV 1 [Source:UniProtKB/Swiss- Prot;Acc:O64511]	O64511 A0A178VU83	GO:0018298//protein-chromophore linkage;GO:0050896//response to stimulus;GO:0018298//protein-chromophore linkage;GO:0018298//protein-chromophore linkage;GO:0050896//response to stimulus;GO:0018298//protein-chromophore linkage;GO:0050896//response to stimulus;	GO:0005622//intracellular anatomical structure;GO:0005622//intracellular anatomical structure;GO:0005634//nucleus;GO:0005634//nucleus;GO:0005622//intracellular anatomical structure;	GO:0000155//phosphorelay sensor kinase activity;GO:0009881//photoreceptor activity;GO:0000155//phosphorelay sensor kinase activity;GO:0009881//photoreceptor activity;GO:0009881//photoreceptor activity;GO:0000155//phosphorelay sensor kinase activity;GO:0009881//photoreceptor activity;	-
AT5G22920	1898.82	1644.22	2153.43	1.3097	0.389237	3.22721e-05	0.00307236	Nodiff	5	7664871	7667288	+	1506	RZPF34	GO:0005634;GO:0005783;GO:0008270;GO:0008270;GO:0016567;GO:0016567;GO:0016740;GO:0046872;GO:1902456;GO:0008270;GO:0008270;GO:0016567;GO:0046872;	K10144	EC:2.3.2.27	E3 ubiquitin-protein ligase RZFP34 [Source:UniProtKB/Swiss-Prot;Acc:Q9FFB6]	Q9FFB6 A0A654G3S9	GO:0016567//protein ubiquitination;GO:0016567//protein ubiquitination;GO:1902456//regulation of stomatal opening;GO:0016567//protein ubiquitination;	GO:0005634//nucleus;GO:0005783//endoplasmic reticulum;	GO:0008270//zinc ion binding;GO:0008270//zinc ion binding;GO:0016740//transferase activity;GO:0046872//metal ion binding;GO:0008270//zinc ion binding;GO:0008270//zinc ion binding;GO:0046872//metal ion binding;	ko05162(Measles);ko04120(Ubiquitin mediated proteolysis);ko04115(p53 signaling pathway)
AT3G51000	956.348	809.73	1102.96	1.36214	0.445873	3.27095e-05	0.00310174	Nodiff	3	18945025	18946621	-	1327	-	GO:0003824;GO:0003824;GO:0005829;GO:0005829;GO:0016787;GO:0016787;	-	-	AT3g51000/F24M12_40 [Source:UniProtKB/TrEMBL;Acc:Q9SD45]	Q9SD45 A0A384LNB9	-	GO:0005829//cytosol;GO:0005829//cytosol;	GO:0003824//catalytic activity;GO:0003824//catalytic activity;GO:0016787//hydrolase activity;GO:0016787//hydrolase activity;	-
AT5G08330	1446.26	1226.85	1665.68	1.35769	0.441158	3.37281e-05	0.00318579	Nodiff	5	2680401	2681993	+	1593	TCP21	GO:0003677;GO:0003677;GO:0003700;GO:0003700;GO:0003700;GO:0003700;GO:0003700;GO:0005515;GO:0005515;GO:0005515;GO:0005634;GO:0005634;GO:0005634;GO:0006351;GO:0006355;GO:0006355;GO:0006355;GO:0042752;GO:0042752;GO:0042752;GO:0042753;GO:0043433;GO:0043433;GO:0043565;GO:0043565;GO:0048511;GO:0048511;	K16221	-	Transcription factor TCP21 [Source:UniProtKB/Swiss- Prot;Acc:Q9FTA2]	Q9FTA2 A0A178UQG9	GO:0006351//transcription, DNA-templated;GO:0006355//regulation of transcription, DNA-templated;GO:0006355//regulation of transcription, DNA-templated;GO:0006355//regulation of transcription, DNA-templated;GO:0042752//regulation of circadian rhythm;GO:0042752//regulation of circadian rhythm;GO:0042752//regulation of circadian rhythm;GO:0042753//positive regulation of circadian rhythm;GO:0043433//…	GO:0005634//nucleus;GO:0005634//nucleus;GO:0005634//nucleus;	GO:0003677//DNA binding;GO:0003677//DNA binding;GO:0003700//DNA-binding transcription factor activity;GO:0003700//DNA-binding transcription factor activity;GO:0003700//DNA-binding transcription factor activity;GO:0003700//DNA-binding transcription factor activity;GO:0003700//DNA-binding transcription factor activity;GO:0005515//protein binding;GO:0005515//protein binding;GO:0005515//protein bindi…	ko04712(Circadian rhythm - plant)
AT3G09440	4205.44	5135.6	3275.28	0.637759	-0.648917	3.55868e-05	0.00334821	Nodiff	3	2902355	2905947	-	3222	HSP70-3	GO:0000166;GO:0002020;GO:0002020;GO:0003729;GO:0005515;GO:0005515;GO:0005524;GO:0005524;GO:0005524;GO:0005618;GO:0005618;GO:0005634;GO:0005737;GO:0005737;GO:0005737;GO:0005773;GO:0005773;GO:0005774;GO:0005774;GO:0005794;GO:0005794;GO:0005829;GO:0005829;GO:0005886;GO:0005886;GO:0006986;GO:0006986;GO:0009408;GO:0009408;GO:0009408;GO:0009506;GO:0009506;GO:0009507;GO:0009507;GO:0009615;GO:0009615;GO:…	K03283	-	Heat shock protein 70 (Hsp 70) family protein [Source:UniProtKB/TrEMBL;Acc:A0A178VI76]	O65719 A0A178VI76	GO:0006986//response to unfolded protein;GO:0006986//response to unfolded protein;GO:0009408//response to heat;GO:0009408//response to heat;GO:0009408//response to heat;GO:0009615//response to virus;GO:0009615//response to virus;GO:0034605//cellular response to heat;GO:0034620//cellular response to unfolded protein;GO:0034620//cellular response to unfolded protein;GO:0042026//protein refolding;GO…	GO:0005618//cell wall;GO:0005618//cell wall;GO:0005634//nucleus;GO:0005737//cytoplasm;GO:0005737//cytoplasm;GO:0005737//cytoplasm;GO:0005773//vacuole;GO:0005773//vacuole;GO:0005774//vacuolar membrane;GO:0005774//vacuolar membrane;GO:0005794//Golgi apparatus;GO:0005794//Golgi apparatus;GO:0005829//cytosol;GO:0005829//cytosol;GO:0005886//plasma membrane;GO:0005886//plasma membrane;GO:0009506//plasm…	GO:0000166//nucleotide binding;GO:0002020//protease binding;GO:0002020//protease binding;GO:0003729//mRNA binding;GO:0005515//protein binding;GO:0005515//protein binding;GO:0005524//ATP binding;GO:0005524//ATP binding;GO:0005524//ATP binding;GO:0016887//ATP hydrolysis activity;GO:0016887//ATP hydrolysis activity;GO:0031072//heat shock protein binding;GO:0031072//heat shock protein binding;GO:0044…	ko05417(Lipid and atherosclerosis);ko05162(Measles);ko05145(Toxoplasmosis);ko05134(Legionellosis);ko05020(Prion disease);ko04915(Estrogen signaling pathway);ko04612(Antigen processing and presentation);ko04213(Longevity regulating pathway - multiple species);ko04144(Endocytosis);ko04141(Protein processing in endoplasmic reticulum);ko04010(MAPK signaling pathway);ko03040(Spliceosome)
AT1G78670	857.322	724.259	990.384	1.36745	0.451483	3.65174e-05	0.0034224	Nodiff	1	29590904	29593544	+	1433	GGH3	GO:0005576;GO:0005615;GO:0005615;GO:0005618;GO:0005618;GO:0005773;GO:0005773;GO:0005773;GO:0005773;GO:0006508;GO:0008242;GO:0008242;GO:0008242;GO:0016787;GO:0016787;GO:0016787;GO:0034722;GO:0034722;GO:0034722;GO:0046900;GO:0046900;	K01307	EC:3.4.19.9	Probable gamma-glutamyl hydrolase 3 [Source:UniProtKB/Swiss-Prot;Acc:Q9ZV85]	Q9ZV85 A0A178W3E6	GO:0006508//proteolysis;GO:0046900//tetrahydrofolylpolyglutamate metabolic process;GO:0046900//tetrahydrofolylpolyglutamate metabolic process;	GO:0005576//extracellular region;GO:0005615//extracellular space;GO:0005615//extracellular space;GO:0005618//cell wall;GO:0005618//cell wall;GO:0005773//vacuole;GO:0005773//vacuole;GO:0005773//vacuole;GO:0005773//vacuole;	GO:0008242//omega peptidase activity;GO:0008242//omega peptidase activity;GO:0008242//omega peptidase activity;GO:0016787//hydrolase activity;GO:0016787//hydrolase activity;GO:0016787//hydrolase activity;GO:0034722//gamma-glutamyl-peptidase activity;GO:0034722//gamma-glutamyl-peptidase activity;GO:0034722//gamma-glutamyl-peptidase activity;	ko01523(Antifolate resistance);ko00790(Folate biosynthesis)
AT3G55240	74.6144	43.3949	105.834	2.43886	1.28621	3.70826e-05	0.0034619	Up Regulation	3	20473335	20475332	-	1456	-	GO:0032502;GO:0032502;GO:0032502;	-	-	Uncharacterized protein At3g55240 [Source:UniProtKB/TrEMBL;Acc:Q9M3C7]	Q9M3C7	GO:0032502//developmental process;GO:0032502//developmental process;GO:0032502//developmental process;	-	-	-
AT3G23010	390.961	300.979	480.943	1.59793	0.676205	3.72799e-05	0.00346688	Nodiff	3	8174341	8176911	+	2571	AtRLP36	GO:0005515;GO:0005515;GO:0016020;GO:0016021;	-	-	-	Q1PEN0	-	GO:0016020//membrane;GO:0016021//integral component of membrane;	GO:0005515//protein binding;GO:0005515//protein binding;	-
AT3G26290	293.743	225.717	361.77	1.60276	0.680559	3.75398e-05	0.00347763	Nodiff	3	9632608	9634822	-	2048	CYP71B26	GO:0004497;GO:0004497;GO:0005506;GO:0005506;GO:0016020;GO:0016021;GO:0016021;GO:0016491;GO:0016705;GO:0016705;GO:0020037;GO:0020037;GO:0046872;GO:0055114;GO:0055114;GO:0055114;GO:0004497;GO:0005506;GO:0005506;GO:0016020;GO:0016020;GO:0016020;GO:0016021;GO:0016021;GO:0016491;GO:0016705;GO:0016705;GO:0016709;GO:0016709;GO:0020037;GO:0020037;GO:0046872;GO:0055114;GO:0055114;GO:0055114;	-	-	Cytochrome P450, family 71, subfamily B, polypeptide 26 [Source:UniProtKB/TrEMBL;Acc:A0A1I9LRI3]	Q9LTL0	GO:0055114//obsolete oxidation-reduction process;GO:0055114//obsolete oxidation-reduction process;GO:0055114//obsolete oxidation-reduction process;GO:0055114//obsolete oxidation-reduction process;GO:0055114//obsolete oxidation-reduction process;GO:0055114//obsolete oxidation-reduction process;	GO:0016020//membrane;GO:0016021//integral component of membrane;GO:0016021//integral component of membrane;GO:0016020//membrane;GO:0016020//membrane;GO:0016020//membrane;GO:0016021//integral component of membrane;GO:0016021//integral component of membrane;	GO:0004497//monooxygenase activity;GO:0004497//monooxygenase activity;GO:0005506//iron ion binding;GO:0005506//iron ion binding;GO:0016491//oxidoreductase activity;GO:0016705//oxidoreductase activity, acting on paired donors, with incorporation or reduction of molecular oxygen;GO:0016705//oxidoreductase activity, acting on paired donors, with incorporation or reduction of molecular oxygen;GO:0020…	-
AT2G31560	714.299	829.075	599.522	0.723121	-0.467691	3.8915e-05	0.00359122	Nodiff	2	13436485	13438011	+	1374	-	GO:0008150;GO:0008150;GO:0008150;	-	-	AT2G31560 protein [Source:UniProtKB/TrEMBL;Acc:Q8VZ71]	Q8VZ71 A0A654EXV7	GO:0008150//biological_process;GO:0008150//biological_process;GO:0008150//biological_process;	-	-	-
AT1G12330	808.829	940.443	677.214	0.720101	-0.473729	4.23081e-05	0.00387972	Nodiff	1	4194420	4196749	+	1893	-	GO:0016301;GO:0016301;GO:0016310;	-	-	Cyclin-dependent kinase-like protein [Source:UniProtKB/TrEMBL;Acc:Q9LNB2]	A0A178W7W2 Q9LNB2	GO:0016310//phosphorylation;	-	GO:0016301//kinase activity;GO:0016301//kinase activity;	-
AT4G16008	136.582	94.6244	178.54	1.88683	0.915965	4.23635e-05	0.00387972	Nodiff	4	9067802	9069313	+	1512	-	GO:0003674;GO:0008150;	-	-	Putative uncharacterized protein [Source:UniProtKB/TrEMBL;Acc:Q8LBY3]	A0A178V3H8 Q8LBY3	GO:0008150//biological_process;	-	GO:0003674//molecular_function;	-
AT5G03630	2476.47	2159.9	2793.05	1.29314	0.370877	4.29192e-05	0.00391572	Nodiff	5	922048	924728	-	1750	MDAR2	GO:0005737;GO:0005829;GO:0005829;GO:0005886;GO:0009570;GO:0009570;GO:0009651;GO:0010043;GO:0010043;GO:0016491;GO:0016491;GO:0016491;GO:0016656;GO:0016656;GO:0016656;GO:0046686;GO:0046686;GO:0050660;GO:0050660;GO:0055114;GO:0055114;GO:0055114;	K08232	EC:1.6.5.4	Monodehydroascorbate reductase 2 [Source:UniProtKB/Swiss-Prot;Acc:Q93WJ8]	Q93WJ8	GO:0009651//response to salt stress;GO:0010043//response to zinc ion;GO:0010043//response to zinc ion;GO:0046686//response to cadmium ion;GO:0046686//response to cadmium ion;GO:0055114//obsolete oxidation-reduction process;GO:0055114//obsolete oxidation-reduction process;GO:0055114//obsolete oxidation-reduction process;	GO:0005737//cytoplasm;GO:0005829//cytosol;GO:0005829//cytosol;GO:0005886//plasma membrane;GO:0009570//chloroplast stroma;GO:0009570//chloroplast stroma;	GO:0016491//oxidoreductase activity;GO:0016491//oxidoreductase activity;GO:0016491//oxidoreductase activity;GO:0016656//monodehydroascorbate reductase (NADH) activity;GO:0016656//monodehydroascorbate reductase (NADH) activity;GO:0016656//monodehydroascorbate reductase (NADH) activity;GO:0050660//flavin adenine dinucleotide binding;GO:0050660//flavin adenine dinucleotide binding;	ko00053(Ascorbate and aldarate metabolism)
AT5G47370	1855.81	2152.15	1559.47	0.724612	-0.464719	4.42697e-05	0.0040206	Nodiff	5	19216271	19218007	-	1423	HAT2	GO:0000981;GO:0003677;GO:0003677;GO:0003677;GO:0003677;GO:0003700;GO:0003700;GO:0005515;GO:0005634;GO:0005634;GO:0005634;GO:0006355;GO:0006355;GO:0006357;GO:0009641;GO:0009641;GO:0009733;GO:0009733;GO:0009734;GO:0009734;GO:0009826;GO:0009826;GO:0043565;GO:0043565;GO:0045892;GO:0045892;	K09338	-	Homeobox-leucine zipper protein HAT2 [Source:UniProtKB/Swiss-Prot;Acc:P46601]	P46601 A0A5S9YBV4	GO:0006355//regulation of transcription, DNA-templated;GO:0006355//regulation of transcription, DNA-templated;GO:0006357//regulation of transcription by RNA polymerase II;GO:0009641//shade avoidance;GO:0009641//shade avoidance;GO:0009733//response to auxin;GO:0009733//response to auxin;GO:0009734//auxin-activated signaling pathway;GO:0009734//auxin-activated signaling pathway;GO:0009826//unidimen…	GO:0005634//nucleus;GO:0005634//nucleus;GO:0005634//nucleus;	GO:0000981//DNA-binding transcription factor activity, RNA polymerase II-specific;GO:0003677//DNA binding;GO:0003677//DNA binding;GO:0003677//DNA binding;GO:0003677//DNA binding;GO:0003700//DNA-binding transcription factor activity;GO:0003700//DNA-binding transcription factor activity;GO:0005515//protein binding;GO:0043565//sequence-specific DNA binding;GO:0043565//sequence-specific DNA binding;	-
AT3G17170	2251.84	2544.39	1959.29	0.770043	-0.376988	4.44026e-05	0.0040206	Nodiff	3	5853059	5854906	-	1125	RFC3	GO:0003735;GO:0003735;GO:0003735;GO:0003746;GO:0003746;GO:0005840;GO:0005840;GO:0005840;GO:0006412;GO:0006412;GO:0006414;GO:0019843;GO:0019843;GO:0022627;GO:0070181;	-	-	AT3g17170/K14A17_29 [Source:UniProtKB/TrEMBL;Acc:Q948R9]	Q948R9 A0A384KEQ6	GO:0006412//translation;GO:0006412//translation;GO:0006414//translational elongation;	GO:0005840//ribosome;GO:0005840//ribosome;GO:0005840//ribosome;GO:0022627//cytosolic small ribosomal subunit;	GO:0003735//structural constituent of ribosome;GO:0003735//structural constituent of ribosome;GO:0003735//structural constituent of ribosome;GO:0003746//translation elongation factor activity;GO:0003746//translation elongation factor activity;GO:0019843//rRNA binding;GO:0019843//rRNA binding;GO:0070181//small ribosomal subunit rRNA binding;	-
AT4G16880	268.763	192.126	345.4	1.79778	0.846215	4.53949e-05	0.00409506	Nodiff	4	9495983	9497313	-	1193	-	GO:0008150;	-	-	Leucine-rich repeat (LRR) family protein [Source:UniProtKB/TrEMBL;Acc:F4JNB0]	F4JNB0	GO:0008150//biological_process;	-	-	-
AT3G07360	1056.73	837.12	1276.33	1.52467	0.608496	4.66617e-05	0.00419364	Nodiff	3	2354640	2356884	+	2245	PUB9	GO:0004842;GO:0004842;GO:0004842;GO:0005634;GO:0005634;GO:0005634;GO:0005634;GO:0005737;GO:0005737;GO:0005886;GO:0005886;GO:0009738;GO:0009738;GO:0016020;GO:0016567;GO:0016567;GO:0016567;GO:0016567;GO:0016740;GO:0048527;GO:0070696;GO:0070696;GO:0071215;GO:0071215;	-	-	RING-type E3 ubiquitin transferase [Source:UniProtKB/TrEMBL;Acc:A0A178VJC7]	Q9SRT0 A0A178VJC7	GO:0009738//abscisic acid-activated signaling pathway;GO:0009738//abscisic acid-activated signaling pathway;GO:0016567//protein ubiquitination;GO:0016567//protein ubiquitination;GO:0016567//protein ubiquitination;GO:0016567//protein ubiquitination;GO:0048527//lateral root development;GO:0071215//cellular response to abscisic acid stimulus;GO:0071215//cellular response to abscisic acid stimulus;	GO:0005634//nucleus;GO:0005634//nucleus;GO:0005634//nucleus;GO:0005634//nucleus;GO:0005737//cytoplasm;GO:0005737//cytoplasm;GO:0005886//plasma membrane;GO:0005886//plasma membrane;GO:0016020//membrane;	GO:0004842//ubiquitin-protein transferase activity;GO:0004842//ubiquitin-protein transferase activity;GO:0004842//ubiquitin-protein transferase activity;GO:0016740//transferase activity;GO:0070696//transmembrane receptor protein serine/threonine kinase binding;GO:0070696//transmembrane receptor protein serine/threonine kinase binding;	-
AT3G03630	1229.65	1409.06	1050.24	0.745349	-0.424012	4.73184e-05	0.00423684	Nodiff	3	877844	880461	-	1733	CS26	GO:0004124;GO:0004124;GO:0004124;GO:0004124;GO:0004124;GO:0005737;GO:0005737;GO:0006535;GO:0006535;GO:0006535;GO:0006535;GO:0008652;GO:0009507;GO:0009507;GO:0009507;GO:0009536;GO:0009543;GO:0009543;GO:0009579;GO:0009643;GO:0009643;GO:0010310;GO:0010310;GO:0015979;GO:0015979;GO:0016740;GO:0019344;GO:0030170;GO:0030170;GO:0031977;GO:0031977;GO:0090322;GO:0090322;	K22846	EC:2.5.1.144	Probable S-sulfocysteine synthase, chloroplastic [Source:UniProtKB/Swiss-Prot;Acc:O22682]	O22682 A0A178VH77	GO:0006535//cysteine biosynthetic process from serine;GO:0006535//cysteine biosynthetic process from serine;GO:0006535//cysteine biosynthetic process from serine;GO:0006535//cysteine biosynthetic process from serine;GO:0008652//cellular amino acid biosynthetic process;GO:0009643//photosynthetic acclimation;GO:0009643//photosynthetic acclimation;GO:0010310//regulation of hydrogen peroxide metaboli…	GO:0005737//cytoplasm;GO:0005737//cytoplasm;GO:0009507//chloroplast;GO:0009507//chloroplast;GO:0009507//chloroplast;GO:0009536//plastid;GO:0009543//chloroplast thylakoid lumen;GO:0009543//chloroplast thylakoid lumen;GO:0009579//thylakoid;GO:0031977//thylakoid lumen;GO:0031977//thylakoid lumen;	GO:0004124//cysteine synthase activity;GO:0004124//cysteine synthase activity;GO:0004124//cysteine synthase activity;GO:0004124//cysteine synthase activity;GO:0004124//cysteine synthase activity;GO:0016740//transferase activity;GO:0030170//pyridoxal phosphate binding;GO:0030170//pyridoxal phosphate binding;	ko00270(Cysteine and methionine metabolism)
AT2G45900	322.417	392.254	252.58	0.643918	-0.635051	4.82209e-05	0.00430166	Nodiff	2	18885751	18889178	-	2927	-	GO:0009506;GO:0009506;GO:0009739;GO:0009739;GO:0016740;GO:0016740;GO:0009506;GO:0009506;GO:0009739;GO:0009739;GO:0016740;GO:0016740;GO:0009506;GO:0009506;GO:0009739;GO:0009739;GO:0016740;GO:0016740;	-	-	TRM13 [Source:UniProtKB/TrEMBL;Acc:A0A384LCE0]	O80829 A0A384LCE0	GO:0009739//response to gibberellin;GO:0009739//response to gibberellin;GO:0009739//response to gibberellin;GO:0009739//response to gibberellin;GO:0009739//response to gibberellin;GO:0009739//response to gibberellin;	GO:0009506//plasmodesma;GO:0009506//plasmodesma;GO:0009506//plasmodesma;GO:0009506//plasmodesma;GO:0009506//plasmodesma;GO:0009506//plasmodesma;	GO:0016740//transferase activity;GO:0016740//transferase activity;GO:0016740//transferase activity;GO:0016740//transferase activity;GO:0016740//transferase activity;GO:0016740//transferase activity;	-
AT2G38140	4819.64	5402.96	4236.33	0.784075	-0.350936	4.896e-05	0.00435147	Nodiff	2	15980848	15981612	+	610	RPS31	GO:0003729;GO:0005783;GO:0005840;GO:0005840;GO:0005840;GO:0009507;GO:0009507;GO:0009507;GO:0009536;GO:0009536;GO:0009536;GO:0009570;GO:0009570;GO:0009941;GO:0009941;GO:0032544;GO:0032544;GO:0032544;	K19033	-	30S ribosomal protein S31, chloroplastic [Source:UniProtKB/Swiss-Prot;Acc:O80439]	O80439 A0A178VRN6	GO:0032544//plastid translation;GO:0032544//plastid translation;GO:0032544//plastid translation;	GO:0005783//endoplasmic reticulum;GO:0005840//ribosome;GO:0005840//ribosome;GO:0005840//ribosome;GO:0009507//chloroplast;GO:0009507//chloroplast;GO:0009507//chloroplast;GO:0009536//plastid;GO:0009536//plastid;GO:0009536//plastid;GO:0009570//chloroplast stroma;GO:0009570//chloroplast stroma;GO:0009941//chloroplast envelope;GO:0009941//chloroplast envelope;	GO:0003729//mRNA binding;	-
AT3G04650	1410.03	1606.91	1213.15	0.754961	-0.405525	4.9261e-05	0.00436213	Nodiff	3	1261857	1264687	+	1965	-	GO:0005829;GO:0009507;GO:0009507;	-	-	AT3g04650/F7O18_13 [Source:UniProtKB/TrEMBL;Acc:Q9SR09]	Q9SR09	-	GO:0005829//cytosol;GO:0009507//chloroplast;GO:0009507//chloroplast;	-	-
AT5G47220	616.969	356.394	877.543	2.46228	1.3	4.94811e-05	0.00436557	Up Regulation	5	19171643	19172956	-	1314	ERF2	GO:0000976;GO:0003677;GO:0003677;GO:0003677;GO:0003700;GO:0003700;GO:0003700;GO:0005634;GO:0005634;GO:0005634;GO:0006351;GO:0006355;GO:0006355;GO:0006952;GO:0009864;GO:0009864;GO:0009873;GO:0009873;GO:0009873;GO:0010087;GO:0010087;GO:0010200;GO:0010200;GO:0045893;GO:0045893;GO:0051301;GO:0051301;	K14517	-	ERF2 [Source:UniProtKB/TrEMBL;Acc:A0A178UCP3]	O80338 A0A178UCP3	GO:0006351//transcription, DNA-templated;GO:0006355//regulation of transcription, DNA-templated;GO:0006355//regulation of transcription, DNA-templated;GO:0006952//defense response;GO:0009864//induced systemic resistance, jasmonic acid mediated signaling pathway;GO:0009864//induced systemic resistance, jasmonic acid mediated signaling pathway;GO:0009873//ethylene-activated signaling pathway;GO:000…	GO:0005634//nucleus;GO:0005634//nucleus;GO:0005634//nucleus;	GO:0000976//transcription cis-regulatory region binding;GO:0003677//DNA binding;GO:0003677//DNA binding;GO:0003677//DNA binding;GO:0003700//DNA-binding transcription factor activity;GO:0003700//DNA-binding transcription factor activity;GO:0003700//DNA-binding transcription factor activity;	ko04075(Plant hormone signal transduction)
AT3G54890	60703.3	51694.2	69712.4	1.34855	0.431413	5.21718e-05	0.00458616	Nodiff	3	20339504	20341176	-	1273	LHCA1	GO:0009507;GO:0009522;GO:0009522;GO:0009523;GO:0009523;GO:0009535;GO:0009535;GO:0009536;GO:0009579;GO:0009765;GO:0009765;GO:0015979;GO:0016020;GO:0016020;GO:0016021;GO:0016168;GO:0016168;GO:0018298;GO:0018298;GO:0009507;GO:0009522;GO:0009522;GO:0009523;GO:0009523;GO:0009535;GO:0009535;GO:0009536;GO:0009579;GO:0009765;GO:0009765;GO:0015979;GO:0016020;GO:0016020;GO:0016021;GO:0016168;GO:0016168;GO:…	K08907	-	Chlorophyll a-b binding protein, chloroplastic [Source:UniProtKB/TrEMBL;Acc:A0A178VBT7]	Q01667 A0A178VBT7	GO:0009765//photosynthesis, light harvesting;GO:0009765//photosynthesis, light harvesting;GO:0015979//photosynthesis;GO:0018298//protein-chromophore linkage;GO:0018298//protein-chromophore linkage;GO:0009765//photosynthesis, light harvesting;GO:0009765//photosynthesis, light harvesting;GO:0015979//photosynthesis;GO:0018298//protein-chromophore linkage;GO:0018298//protein-chromophore linkage;GO:00…	GO:0009507//chloroplast;GO:0009522//photosystem I;GO:0009522//photosystem I;GO:0009523//photosystem II;GO:0009523//photosystem II;GO:0009535//chloroplast thylakoid membrane;GO:0009535//chloroplast thylakoid membrane;GO:0009536//plastid;GO:0009579//thylakoid;GO:0016020//membrane;GO:0016020//membrane;GO:0016021//integral component of membrane;GO:0009507//chloroplast;GO:0009522//photosystem I;GO:000…	GO:0016168//chlorophyll binding;GO:0016168//chlorophyll binding;GO:0016168//chlorophyll binding;GO:0016168//chlorophyll binding;GO:0003729//mRNA binding;GO:0005515//protein binding;GO:0016168//chlorophyll binding;GO:0016168//chlorophyll binding;GO:0019904//protein domain specific binding;GO:0019904//protein domain specific binding;GO:0046872//metal ion binding;GO:0046872//metal ion binding;GO:001…	ko00196(Photosynthesis - antenna proteins)
AT5G25130	281.035	346.566	215.504	0.621828	-0.685412	5.36695e-05	0.00468869	Nodiff	5	8668232	8670237	+	1759	CYP71B12	GO:0004497;GO:0005506;GO:0005506;GO:0009536;GO:0016020;GO:0016020;GO:0016021;GO:0016021;GO:0016491;GO:0016705;GO:0016705;GO:0016709;GO:0020037;GO:0020037;GO:0046872;GO:0055114;GO:0055114;GO:0055114;	-	-	Cytochrome P450 71B12 [Source:UniProtKB/Swiss- Prot;Acc:Q9ZU07]	Q9ZU07 A0A654G3X5	GO:0055114//obsolete oxidation-reduction process;GO:0055114//obsolete oxidation-reduction process;GO:0055114//obsolete oxidation-reduction process;	GO:0009536//plastid;GO:0016020//membrane;GO:0016020//membrane;GO:0016021//integral component of membrane;GO:0016021//integral component of membrane;	GO:0004497//monooxygenase activity;GO:0005506//iron ion binding;GO:0005506//iron ion binding;GO:0016491//oxidoreductase activity;GO:0016705//oxidoreductase activity, acting on paired donors, with incorporation or reduction of molecular oxygen;GO:0016705//oxidoreductase activity, acting on paired donors, with incorporation or reduction of molecular oxygen;GO:0016709//oxidoreductase activity, actin…	-
AT1G27950	2885.25	3229.66	2540.83	0.786717	-0.346083	5.37274e-05	0.00468869	Nodiff	1	9740508	9742159	+	982	LTPG1	GO:0005576;GO:0005576;GO:0005618;GO:0005634;GO:0005783;GO:0005783;GO:0005794;GO:0005794;GO:0005886;GO:0005886;GO:0005886;GO:0006869;GO:0006869;GO:0006869;GO:0006952;GO:0008289;GO:0008289;GO:0009505;GO:0009505;GO:0016020;GO:0016021;GO:0016021;GO:0031225;GO:0031225;GO:0031225;GO:0042335;GO:0042335;GO:0046658;GO:0046658;GO:0046658;GO:0050832;GO:0050832;GO:0099503;	-	-	Non-specific lipid transfer protein GPI-anchored 1 [Source:UniProtKB/Swiss-Prot;Acc:Q9C7F7]	Q9C7F7 A0A178WLV2	GO:0006869//lipid transport;GO:0006869//lipid transport;GO:0006869//lipid transport;GO:0006952//defense response;GO:0042335//cuticle development;GO:0042335//cuticle development;GO:0050832//defense response to fungus;GO:0050832//defense response to fungus;	GO:0005576//extracellular region;GO:0005576//extracellular region;GO:0005618//cell wall;GO:0005634//nucleus;GO:0005783//endoplasmic reticulum;GO:0005783//endoplasmic reticulum;GO:0005794//Golgi apparatus;GO:0005794//Golgi apparatus;GO:0005886//plasma membrane;GO:0005886//plasma membrane;GO:0005886//plasma membrane;GO:0009505//plant-type cell wall;GO:0009505//plant-type cell wall;GO:0016020//membr…	GO:0008289//lipid binding;GO:0008289//lipid binding;	-
AT5G02540	882.824	1061.82	703.828	0.662852	-0.593242	5.4999e-05	0.00478233	Nodiff	5	568425	570973	+	1433	-	GO:0055114;	-	-	NAD(P)-binding Rossmann-fold superfamily protein [Source:UniProtKB/TrEMBL;Acc:F4KCF2]	F4KCF2	GO:0055114//obsolete oxidation-reduction process;	-	-	-
AT1G29660	2579.5	2903.21	2255.79	0.776998	-0.364018	5.52628e-05	0.00478798	Nodiff	1	10371675	10374005	+	1756	-	GO:0005576;GO:0005634;GO:0005634;GO:0006629;GO:0009627;GO:0009627;GO:0016042;GO:0016042;GO:0016787;GO:0016788;GO:0016788;GO:0048046;GO:0048046;GO:0048046;GO:0099503;	-	-	GDSL esterase/lipase At1g29660 [Source:UniProtKB/Swiss-Prot;Acc:Q9C7N5]	Q9C7N5	GO:0006629//lipid metabolic process;GO:0009627//systemic acquired resistance;GO:0009627//systemic acquired resistance;GO:0016042//lipid catabolic process;GO:0016042//lipid catabolic process;	GO:0005576//extracellular region;GO:0005634//nucleus;GO:0005634//nucleus;GO:0048046//apoplast;GO:0048046//apoplast;GO:0048046//apoplast;GO:0099503//secretory vesicle;	GO:0016787//hydrolase activity;GO:0016788//hydrolase activity, acting on ester bonds;GO:0016788//hydrolase activity, acting on ester bonds;	-
AT4G34290	2266.93	2557.15	1976.71	0.773015	-0.371431	5.59677e-05	0.00483167	Nodiff	4	16410791	16412385	+	790	-	GO:0001228;GO:0005515;GO:0005634;GO:0005886;GO:0006357;GO:0045944;	-	-	SWIB/MDM2 domain superfamily protein [Source:UniProtKB/TrEMBL;Acc:Q9SYZ4]	Q9SYZ4 A0A178UX40	GO:0006357//regulation of transcription by RNA polymerase II;GO:0045944//positive regulation of transcription by RNA polymerase II;	GO:0005634//nucleus;GO:0005886//plasma membrane;	GO:0001228//DNA-binding transcription activator activity, RNA polymerase II-specific;GO:0005515//protein binding;	-
AT5G67480	3111.87	2444.04	3779.71	1.5465	0.629008	5.64627e-05	0.004857	Nodiff	5	26930539	26933352	-	2491	BT4	GO:0003712;GO:0004402;GO:0005515;GO:0005515;GO:0005516;GO:0005516;GO:0005634;GO:0005737;GO:0005737;GO:0005737;GO:0005774;GO:0005774;GO:0006355;GO:0006355;GO:0008270;GO:0009611;GO:0009611;GO:0009651;GO:0009651;GO:0009733;GO:0009733;GO:0009739;GO:0009739;GO:0009751;GO:0009751;GO:0009753;GO:0009753;GO:0016567;GO:0016567;GO:0042025;GO:0042542;GO:0042542;GO:0046872;GO:0003712;GO:0004402;GO:0005515;GO:…	-	-	BTB and TAZ domain protein 4 [Source:TAIR;Acc:AT5G67480]	Q9FJX5	GO:0006355//regulation of transcription, DNA-templated;GO:0006355//regulation of transcription, DNA-templated;GO:0009611//response to wounding;GO:0009611//response to wounding;GO:0009651//response to salt stress;GO:0009651//response to salt stress;GO:0009733//response to auxin;GO:0009733//response to auxin;GO:0009739//response to gibberellin;GO:0009739//response to gibberellin;GO:0009751//respons…	GO:0005634//nucleus;GO:0005737//cytoplasm;GO:0005737//cytoplasm;GO:0005737//cytoplasm;GO:0005774//vacuolar membrane;GO:0005774//vacuolar membrane;GO:0042025//host cell nucleus;GO:0005634//nucleus;GO:0005737//cytoplasm;GO:0005737//cytoplasm;GO:0005737//cytoplasm;GO:0005774//vacuolar membrane;GO:0005774//vacuolar membrane;GO:0042025//host cell nucleus;GO:0042025//host cell nucleus;	GO:0003712//transcription coregulator activity;GO:0004402//histone acetyltransferase activity;GO:0005515//protein binding;GO:0005515//protein binding;GO:0005516//calmodulin binding;GO:0005516//calmodulin binding;GO:0008270//zinc ion binding;GO:0046872//metal ion binding;GO:0003712//transcription coregulator activity;GO:0004402//histone acetyltransferase activity;GO:0005515//protein binding;GO:000…	-
AT1G24147	1018.96	799.401	1238.52	1.54931	0.631628	5.83324e-05	0.00499998	Nodiff	1	8542212	8543545	+	933	-	GO:0003674;GO:0008150;GO:0016021;GO:0016021;	-	-	Transmembrane protein [Source:UniProtKB/TrEMBL;Acc:Q1G3U1]	Q1G3U1	GO:0008150//biological_process;	GO:0016021//integral component of membrane;GO:0016021//integral component of membrane;	GO:0003674//molecular_function;	-
AT1G12710	631.91	529.672	734.149	1.38604	0.470973	6.01758e-05	0.00513969	Nodiff	1	4326739	4328616	-	1535	AtPP2-A12	GO:0005515;GO:0030246;GO:0030246;GO:0005515;	-	-	phloem protein 2-A12 [Source:TAIR;Acc:AT1G12710]	Q9LN77	-	-	GO:0005515//protein binding;GO:0030246//carbohydrate binding;GO:0030246//carbohydrate binding;GO:0005515//protein binding;	-
AT1G43910	350.682	283.358	418.006	1.47519	0.560897	6.15169e-05	0.00523531	Nodiff	1	16655884	16657686	-	1652	-	GO:0000166;GO:0005524;GO:0005524;GO:0005524;GO:0005783;GO:0005783;GO:0005794;GO:0005794;GO:0009506;GO:0009506;GO:0009737;GO:0009737;GO:0016020;GO:0016021;GO:0016021;GO:0016787;GO:0016887;GO:0016887;GO:0051365;GO:0051365;	-	-	AAA-ATPase At1g43910 [Source:UniProtKB/Swiss- Prot;Acc:Q9LP11]	Q9LP11 A0A654EG52	GO:0009737//response to abscisic acid;GO:0009737//response to abscisic acid;GO:0051365//cellular response to potassium ion starvation;GO:0051365//cellular response to potassium ion starvation;	GO:0005783//endoplasmic reticulum;GO:0005783//endoplasmic reticulum;GO:0005794//Golgi apparatus;GO:0005794//Golgi apparatus;GO:0009506//plasmodesma;GO:0009506//plasmodesma;GO:0016020//membrane;GO:0016021//integral component of membrane;GO:0016021//integral component of membrane;	GO:0000166//nucleotide binding;GO:0005524//ATP binding;GO:0005524//ATP binding;GO:0005524//ATP binding;GO:0016787//hydrolase activity;GO:0016887//ATP hydrolysis activity;GO:0016887//ATP hydrolysis activity;	-
AT5G12140	2992.27	2628.83	3355.72	1.27651	0.352206	6.1815e-05	0.00523531	Nodiff	5	3922591	3924058	-	1037	CYS1	GO:0004869;GO:0004869;GO:0004869;GO:0004869;GO:0005774;GO:0005774;GO:0005783;GO:0005783;GO:0005829;GO:0005829;GO:0005886;GO:0005886;GO:0006952;GO:0006952;GO:0009536;GO:0009611;GO:0009611;GO:0010466;GO:0010951;GO:0030414;GO:0034605;GO:0034605;GO:0042631;GO:0042631;GO:0070417;GO:0070417;	-	-	Cysteine proteinase inhibitor [Source:UniProtKB/TrEMBL;Acc:A0A178UCE6]	Q945Q1 A0A178UCE6	GO:0006952//defense response;GO:0006952//defense response;GO:0009611//response to wounding;GO:0009611//response to wounding;GO:0010466//negative regulation of peptidase activity;GO:0010951//negative regulation of endopeptidase activity;GO:0034605//cellular response to heat;GO:0034605//cellular response to heat;GO:0042631//cellular response to water deprivation;GO:0042631//cellular response to wat…	GO:0005774//vacuolar membrane;GO:0005774//vacuolar membrane;GO:0005783//endoplasmic reticulum;GO:0005783//endoplasmic reticulum;GO:0005829//cytosol;GO:0005829//cytosol;GO:0005886//plasma membrane;GO:0005886//plasma membrane;GO:0009536//plastid;	GO:0004869//cysteine-type endopeptidase inhibitor activity;GO:0004869//cysteine-type endopeptidase inhibitor activity;GO:0004869//cysteine-type endopeptidase inhibitor activity;GO:0004869//cysteine-type endopeptidase inhibitor activity;GO:0030414//peptidase inhibitor activity;	-
AT4G08670	33.787	13.8336	53.7404	3.88478	1.95783	6.19474e-05	0.00523531	Up Regulation	4	5536545	5538310	-	947	-	GO:0006869;GO:0006869;GO:0008289;GO:0008289;GO:0016020;GO:0016021;GO:0016021;GO:0031225;GO:0031225;	-	-	Bifunctional inhibitor/lipid-transfer protein/seed storage 2S albumin superfamily protein [Source:UniProtKB/TrEMBL;Acc:Q2PE70]	Q2PE70 A0A654FMF2	GO:0006869//lipid transport;GO:0006869//lipid transport;	GO:0016020//membrane;GO:0016021//integral component of membrane;GO:0016021//integral component of membrane;GO:0031225//anchored component of membrane;GO:0031225//anchored component of membrane;	GO:0008289//lipid binding;GO:0008289//lipid binding;	-
AT1G58290	3842.32	3393.39	4291.25	1.26459	0.33867	6.24499e-05	0.00525933	Nodiff	1	21623700	21626402	-	2311	HEMA1	GO:0005515;GO:0005515;GO:0006779;GO:0006782;GO:0006782;GO:0006783;GO:0006783;GO:0008883;GO:0008883;GO:0008883;GO:0008883;GO:0009507;GO:0009507;GO:0009507;GO:0009536;GO:0015995;GO:0015995;GO:0015995;GO:0016020;GO:0016491;GO:0031969;GO:0031969;GO:0033014;GO:0033014;GO:0050661;GO:0050661;GO:0055114;GO:0055114;GO:0055114;	K02492	EC:1.2.1.70	Glutamyl-tRNA reductase 1, chloroplastic [Source:UniProtKB/Swiss-Prot;Acc:P42804]	P42804 A0A5S9WQI4	GO:0006779//porphyrin-containing compound biosynthetic process;GO:0006782//protoporphyrinogen IX biosynthetic process;GO:0006782//protoporphyrinogen IX biosynthetic process;GO:0006783//heme biosynthetic process;GO:0006783//heme biosynthetic process;GO:0015995//chlorophyll biosynthetic process;GO:0015995//chlorophyll biosynthetic process;GO:0015995//chlorophyll biosynthetic process;GO:0033014//tet…	GO:0009507//chloroplast;GO:0009507//chloroplast;GO:0009507//chloroplast;GO:0009536//plastid;GO:0016020//membrane;GO:0031969//chloroplast membrane;GO:0031969//chloroplast membrane;	GO:0005515//protein binding;GO:0005515//protein binding;GO:0008883//glutamyl-tRNA reductase activity;GO:0008883//glutamyl-tRNA reductase activity;GO:0008883//glutamyl-tRNA reductase activity;GO:0008883//glutamyl-tRNA reductase activity;GO:0016491//oxidoreductase activity;GO:0050661//NADP binding;GO:0050661//NADP binding;	ko00860(Porphyrin metabolism)
AT1G54130	2686.95	2293.16	3080.75	1.34345	0.425944	6.35632e-05	0.00533443	Nodiff	1	20210772	20213942	+	2734	RSH3	GO:0000166;GO:0005524;GO:0005524;GO:0005525;GO:0005525;GO:0008728;GO:0008728;GO:0008728;GO:0009507;GO:0009507;GO:0009507;GO:0009507;GO:0009536;GO:0010150;GO:0010150;GO:0015969;GO:0015969;GO:0015970;GO:0015970;GO:0015979;GO:0015979;GO:0016301;GO:0016301;GO:0016310;GO:0016740;	K00951	EC:2.7.6.5	Probable GTP diphosphokinase RSH3, chloroplastic [Source:UniProtKB/Swiss-Prot;Acc:Q9SYH1]	Q9SYH1 A0A178WE33	GO:0010150//leaf senescence;GO:0010150//leaf senescence;GO:0015969//guanosine tetraphosphate metabolic process;GO:0015969//guanosine tetraphosphate metabolic process;GO:0015970//guanosine tetraphosphate biosynthetic process;GO:0015970//guanosine tetraphosphate biosynthetic process;GO:0015979//photosynthesis;GO:0015979//photosynthesis;GO:0016310//phosphorylation;	GO:0009507//chloroplast;GO:0009507//chloroplast;GO:0009507//chloroplast;GO:0009507//chloroplast;GO:0009536//plastid;	GO:0000166//nucleotide binding;GO:0005524//ATP binding;GO:0005524//ATP binding;GO:0005525//GTP binding;GO:0005525//GTP binding;GO:0008728//GTP diphosphokinase activity;GO:0008728//GTP diphosphokinase activity;GO:0008728//GTP diphosphokinase activity;GO:0016301//kinase activity;GO:0016301//kinase activity;GO:0016740//transferase activity;	ko00230(Purine metabolism)
AT3G51920	887.238	736.225	1038.25	1.41024	0.495938	6.40982e-05	0.00536065	Nodiff	3	19267951	19269658	-	1027	CML9	GO:0005509;GO:0005509;GO:0005509;GO:0005513;GO:0005513;GO:0005515;GO:0005515;GO:0005634;GO:0005634;GO:0005829;GO:0005829;GO:0009414;GO:0009414;GO:0009651;GO:0009651;GO:0009737;GO:0009737;GO:0019722;GO:0019722;GO:0030234;GO:0046872;GO:0051300;	K13448	-	Calmodulin-like protein 9 [Source:UniProtKB/Swiss- Prot;Acc:Q9S744]	Q9S744	GO:0005513//detection of calcium ion;GO:0005513//detection of calcium ion;GO:0009414//response to water deprivation;GO:0009414//response to water deprivation;GO:0009651//response to salt stress;GO:0009651//response to salt stress;GO:0009737//response to abscisic acid;GO:0009737//response to abscisic acid;GO:0019722//calcium-mediated signaling;GO:0019722//calcium-mediated signaling;GO:0051300//spi…	GO:0005634//nucleus;GO:0005634//nucleus;GO:0005829//cytosol;GO:0005829//cytosol;	GO:0005509//calcium ion binding;GO:0005509//calcium ion binding;GO:0005509//calcium ion binding;GO:0005515//protein binding;GO:0005515//protein binding;GO:0030234//enzyme regulator activity;GO:0046872//metal ion binding;	ko04626(Plant-pathogen interaction)
AT5G43150	200.9	143.731	258.069	1.7955	0.844383	6.55014e-05	0.00545906	Nodiff	5	17324909	17325987	+	741	-	GO:0003746;GO:0003746;GO:0006414;	-	-	At5g43150 [Source:UniProtKB/TrEMBL;Acc:Q9FMG8]	Q9FMG8	GO:0006414//translational elongation;	-	GO:0003746//translation elongation factor activity;GO:0003746//translation elongation factor activity;	-
AT3G05165	500.77	412.686	588.853	1.42688	0.512865	6.69927e-05	0.00555735	Nodiff	3	1457381	1462963	-	2522	-	GO:0016020;GO:0016020;GO:0016020;GO:0016021;GO:0016021;GO:0016021;GO:0022857;GO:0022857;GO:0055085;GO:0055085;GO:0016020;GO:0016020;GO:0016020;GO:0016021;GO:0016021;GO:0016021;GO:0022857;GO:0022857;GO:0055085;GO:0055085;GO:0005351;GO:0005355;GO:0005887;GO:0008643;GO:0008645;GO:0016020;GO:0016020;GO:0016020;GO:0016021;GO:0016021;GO:0016021;GO:0022857;GO:0022857;GO:0055085;GO:0055085;GO:0005351;GO:…	K03444	-	Major facilitator superfamily protein [Source:UniProtKB/TrEMBL;Acc:A0A1I9LTG5]	Q94AF9 A0A654F9J0 B9DGB5	GO:0055085//transmembrane transport;GO:0055085//transmembrane transport;GO:0055085//transmembrane transport;GO:0055085//transmembrane transport;GO:0008643//carbohydrate transport;GO:0008645//hexose transmembrane transport;GO:0055085//transmembrane transport;GO:0055085//transmembrane transport;GO:0008643//carbohydrate transport;GO:0008645//hexose transmembrane transport;GO:0055085//transmembrane t…	GO:0016020//membrane;GO:0016020//membrane;GO:0016020//membrane;GO:0016021//integral component of membrane;GO:0016021//integral component of membrane;GO:0016021//integral component of membrane;GO:0016020//membrane;GO:0016020//membrane;GO:0016020//membrane;GO:0016021//integral component of membrane;GO:0016021//integral component of membrane;GO:0016021//integral component of membrane;GO:0005887//int…	GO:0022857//transmembrane transporter activity;GO:0022857//transmembrane transporter activity;GO:0022857//transmembrane transporter activity;GO:0022857//transmembrane transporter activity;GO:0005351//carbohydrate:proton symporter activity;GO:0005355//glucose transmembrane transporter activity;GO:0022857//transmembrane transporter activity;GO:0022857//transmembrane transporter activity;GO:0005351/…	-
AT1G13930	17400.3	14741.2	20059.5	1.36078	0.444434	6.71422e-05	0.00555735	Nodiff	1	4760957	4762666	+	1032	-	GO:0003729;GO:0005515;GO:0005576;GO:0005829;GO:0005886;GO:0005886;GO:0009408;GO:0009408;GO:0009507;GO:0009507;GO:0009570;GO:0009570;GO:0009651;GO:0009651;GO:0009735;GO:0009941;GO:0009941;GO:0010115;GO:0010115;GO:0046686;GO:0046686;GO:0003729;GO:0005515;GO:0005576;GO:0005829;GO:0005886;GO:0005886;GO:0009408;GO:0009408;GO:0009507;GO:0009507;GO:0009570;GO:0009570;GO:0009651;GO:0009651;GO:0009735;GO:…	-	-	At1g13930/F16A14.27 [Source:UniProtKB/TrEMBL;Acc:Q9XI93]	Q9XI93 A0A178W8F9	GO:0009408//response to heat;GO:0009408//response to heat;GO:0009651//response to salt stress;GO:0009651//response to salt stress;GO:0009735//response to cytokinin;GO:0010115//regulation of abscisic acid biosynthetic process;GO:0010115//regulation of abscisic acid biosynthetic process;GO:0046686//response to cadmium ion;GO:0046686//response to cadmium ion;GO:0009408//response to heat;GO:0009408//…	GO:0005576//extracellular region;GO:0005829//cytosol;GO:0005886//plasma membrane;GO:0005886//plasma membrane;GO:0009507//chloroplast;GO:0009507//chloroplast;GO:0009570//chloroplast stroma;GO:0009570//chloroplast stroma;GO:0009941//chloroplast envelope;GO:0009941//chloroplast envelope;GO:0005576//extracellular region;GO:0005829//cytosol;GO:0005886//plasma membrane;GO:0005886//plasma membrane;GO:00…	GO:0003729//mRNA binding;GO:0005515//protein binding;GO:0003729//mRNA binding;GO:0005515//protein binding;GO:0003729//mRNA binding;GO:0005515//protein binding;	-
AT4G27560	1446.51	1223.19	1669.82	1.36514	0.449051	7.10275e-05	0.00585879	Nodiff	4	13759800	13761603	-	1804	UGT79B2	GO:0008194;GO:0008194;GO:0016740;GO:0016757;GO:0016758;GO:0043231;GO:0080043;GO:0080044;	-	-	UDP-glycosyltransferase 79B2 [Source:UniProtKB/Swiss-Prot;Acc:Q9T080]	Q9T080 A0A384LMR2 W8Q6I5	-	GO:0043231//intracellular membrane-bounded organelle;	GO:0008194//UDP-glycosyltransferase activity;GO:0008194//UDP-glycosyltransferase activity;GO:0016740//transferase activity;GO:0016757//glycosyltransferase activity;GO:0016758//hexosyltransferase activity;GO:0080043//quercetin 3-O-glucosyltransferase activity;GO:0080044//quercetin 7-O-glucosyltransferase activity;	-
AT5G16570	329.841	262.336	397.345	1.51464	0.598978	7.21223e-05	0.0059288	Nodiff	5	5421589	5424749	-	1685	GLN1-4	GO:0003824;GO:0003824;GO:0004356;GO:0004356;GO:0004356;GO:0005524;GO:0006542;GO:0006542;GO:0006807;GO:0006807;GO:0000166;GO:0003824;GO:0003824;GO:0004356;GO:0004356;GO:0004356;GO:0004356;GO:0004356;GO:0005515;GO:0005524;GO:0005524;GO:0005737;GO:0005737;GO:0005829;GO:0005829;GO:0006542;GO:0006542;GO:0006542;GO:0006807;GO:0006807;GO:0009536;GO:0016874;GO:0042128;GO:0042128;	K01915	EC:6.3.1.2	Glutamine synthetase [Source:UniProtKB/TrEMBL;Acc:A0A178UB24]	Q9FMD9 A0A178UB24	GO:0006542//glutamine biosynthetic process;GO:0006542//glutamine biosynthetic process;GO:0006807//nitrogen compound metabolic process;GO:0006807//nitrogen compound metabolic process;GO:0006542//glutamine biosynthetic process;GO:0006542//glutamine biosynthetic process;GO:0006542//glutamine biosynthetic process;GO:0006807//nitrogen compound metabolic process;GO:0006807//nitrogen compound metabolic …	GO:0005737//cytoplasm;GO:0005737//cytoplasm;GO:0005829//cytosol;GO:0005829//cytosol;GO:0009536//plastid;	GO:0003824//catalytic activity;GO:0003824//catalytic activity;GO:0004356//glutamate-ammonia ligase activity;GO:0004356//glutamate-ammonia ligase activity;GO:0004356//glutamate-ammonia ligase activity;GO:0005524//ATP binding;GO:0000166//nucleotide binding;GO:0003824//catalytic activity;GO:0003824//catalytic activity;GO:0004356//glutamate-ammonia ligase activity;GO:0004356//glutamate-ammonia ligase…	ko04727(GABAergic synapse);ko04724(Glutamatergic synapse);ko04217(Necroptosis);ko02020(Two-component system);ko00910(Nitrogen metabolism);ko00630(Glyoxylate and dicarboxylate metabolism);ko00250(Alanine, aspartate and glutamate metabolism);ko00220(Arginine biosynthesis)
AT3G15354	893.506	1047.23	739.782	0.706418	-0.501405	7.48414e-05	0.00612073	Nodiff	3	5169095	5173105	-	3544	SPA3	GO:0004672;GO:0004672;GO:0005515;GO:0005524;GO:0005524;GO:0006468;GO:0006468;GO:0005515;GO:0005515;GO:0004672;GO:0005515;GO:0005524;GO:0006468;GO:0000166;GO:0004672;GO:0004672;GO:0005515;GO:0005515;GO:0005524;GO:0005524;GO:0005634;GO:0005634;GO:0006468;GO:0006468;GO:0009585;GO:0009585;GO:0010017;GO:0016740;GO:0042802;GO:0042802;	-	-	Protein SPA1-RELATED 3 [Source:UniProtKB/Swiss- Prot;Acc:Q9LJR3]	Q9LJR3	GO:0006468//protein phosphorylation;GO:0006468//protein phosphorylation;GO:0006468//protein phosphorylation;GO:0006468//protein phosphorylation;GO:0006468//protein phosphorylation;GO:0009585//red, far-red light phototransduction;GO:0009585//red, far-red light phototransduction;GO:0010017//red or far-red light signaling pathway;	GO:0005634//nucleus;GO:0005634//nucleus;	GO:0004672//protein kinase activity;GO:0004672//protein kinase activity;GO:0005515//protein binding;GO:0005524//ATP binding;GO:0005524//ATP binding;GO:0005515//protein binding;GO:0005515//protein binding;GO:0004672//protein kinase activity;GO:0005515//protein binding;GO:0005524//ATP binding;GO:0000166//nucleotide binding;GO:0004672//protein kinase activity;GO:0004672//protein kinase activity;GO:0…	-
AT2G26250	6093.01	6781.37	5404.66	0.796987	-0.327373	7.51554e-05	0.00612073	Nodiff	2	11170416	11173278	-	2255	FDH	GO:0003824;GO:0005777;GO:0005783;GO:0005783;GO:0005783;GO:0005789;GO:0005789;GO:0006633;GO:0006633;GO:0006633;GO:0009409;GO:0009409;GO:0009416;GO:0009416;GO:0016020;GO:0016020;GO:0016020;GO:0016021;GO:0016021;GO:0016740;GO:0016746;GO:0016746;GO:0016747;GO:0016747;GO:0080167;GO:0080167;GO:0102336;GO:0102336;GO:0102337;GO:0102337;GO:0102338;GO:0102338;GO:0102756;GO:0102756;	K15397	EC:2.3.1.199	3-ketoacyl-CoA synthase [Source:UniProtKB/TrEMBL;Acc:A0A178VYA3]	Q570B4 A0A178VYA3	GO:0006633//fatty acid biosynthetic process;GO:0006633//fatty acid biosynthetic process;GO:0006633//fatty acid biosynthetic process;GO:0009409//response to cold;GO:0009409//response to cold;GO:0009416//response to light stimulus;GO:0009416//response to light stimulus;GO:0080167//response to karrikin;GO:0080167//response to karrikin;	GO:0005777//peroxisome;GO:0005783//endoplasmic reticulum;GO:0005783//endoplasmic reticulum;GO:0005783//endoplasmic reticulum;GO:0005789//endoplasmic reticulum membrane;GO:0005789//endoplasmic reticulum membrane;GO:0016020//membrane;GO:0016020//membrane;GO:0016020//membrane;GO:0016021//integral component of membrane;GO:0016021//integral component of membrane;	GO:0003824//catalytic activity;GO:0016740//transferase activity;GO:0016746//acyltransferase activity;GO:0016746//acyltransferase activity;GO:0016747//acyltransferase activity, transferring groups other than amino-acyl groups;GO:0016747//acyltransferase activity, transferring groups other than amino-acyl groups;GO:0102336//3-oxo-arachidoyl-CoA synthase activity;GO:0102336//3-oxo-arachidoyl-CoA syn…	ko04626(Plant-pathogen interaction);ko00062(Fatty acid elongation)
AT3G25180	65.5319	39.7508	91.313	2.29714	1.19984	7.52195e-05	0.00612073	Up Regulation	3	9167138	9169301	-	1991	CYP82G1	GO:0002213;GO:0004497;GO:0005506;GO:0005506;GO:0006952;GO:0006952;GO:0009617;GO:0016020;GO:0016020;GO:0016021;GO:0016021;GO:0016114;GO:0016114;GO:0016491;GO:0016705;GO:0016705;GO:0016709;GO:0020037;GO:0020037;GO:0042343;GO:0046246;GO:0046246;GO:0046872;GO:0050832;GO:0055114;GO:0055114;GO:0055114;GO:0097007;GO:0097007;GO:0097008;GO:0097008;GO:0098542;GO:1901045;GO:0005506;GO:0016705;GO:0020037;GO:…	K17961	EC:1.14.14.58 1.14.14.59	Cytochrome P450 82G1 [Source:UniProtKB/Swiss- Prot;Acc:Q9LSF8]	Q9LSF8	GO:0002213//defense response to insect;GO:0006952//defense response;GO:0006952//defense response;GO:0009617//response to bacterium;GO:0016114//terpenoid biosynthetic process;GO:0016114//terpenoid biosynthetic process;GO:0042343//indole glucosinolate metabolic process;GO:0046246//terpene biosynthetic process;GO:0046246//terpene biosynthetic process;GO:0050832//defense response to fungus;GO:0055114…	GO:0016020//membrane;GO:0016020//membrane;GO:0016021//integral component of membrane;GO:0016021//integral component of membrane;	GO:0004497//monooxygenase activity;GO:0005506//iron ion binding;GO:0005506//iron ion binding;GO:0016491//oxidoreductase activity;GO:0016705//oxidoreductase activity, acting on paired donors, with incorporation or reduction of molecular oxygen;GO:0016705//oxidoreductase activity, acting on paired donors, with incorporation or reduction of molecular oxygen;GO:0016709//oxidoreductase activity, actin…	ko00904(Diterpenoid biosynthesis)
AT2G20670	406.167	285.337	526.997	1.84693	0.885126	7.55788e-05	0.00612926	Nodiff	2	8911860	8913747	-	1463	-	GO:0009507;GO:0009507;	-	-	Expressed protein [Source:UniProtKB/TrEMBL;Acc:Q9SIU5]	A0A654EUJ9 Q9SIU5	-	GO:0009507//chloroplast;GO:0009507//chloroplast;	-	-
AT5G54940	3408.07	2982.11	3834.03	1.28568	0.36253	7.70695e-05	0.00622918	Nodiff	5	22307982	22309453	-	1396	-	GO:0003723;GO:0003723;GO:0003743;GO:0003743;GO:0003743;GO:0006413;GO:0006413;GO:0006413;GO:0009536;GO:0071456;GO:0003723;GO:0003723;GO:0003743;GO:0003743;GO:0003743;GO:0006413;GO:0006413;GO:0006413;GO:0009536;GO:0071456;GO:0003723;GO:0003723;GO:0003743;GO:0003743;GO:0003743;GO:0006413;GO:0006413;GO:0006413;GO:0009536;GO:0071456;	K03113	-	AT5g54940/MBG8_21 [Source:UniProtKB/TrEMBL;Acc:Q9FFT6]	A0A384LMK5 Q9FFT6	GO:0006413//translational initiation;GO:0006413//translational initiation;GO:0006413//translational initiation;GO:0071456//cellular response to hypoxia;GO:0006413//translational initiation;GO:0006413//translational initiation;GO:0006413//translational initiation;GO:0071456//cellular response to hypoxia;GO:0006413//translational initiation;GO:0006413//translational initiation;GO:0006413//translati…	GO:0009536//plastid;GO:0009536//plastid;GO:0009536//plastid;	GO:0003723//RNA binding;GO:0003723//RNA binding;GO:0003743//translation initiation factor activity;GO:0003743//translation initiation factor activity;GO:0003743//translation initiation factor activity;GO:0003723//RNA binding;GO:0003723//RNA binding;GO:0003743//translation initiation factor activity;GO:0003743//translation initiation factor activity;GO:0003743//translation initiation factor activi…	-
AT1G03610	923.419	788.468	1058.37	1.34231	0.424719	7.82633e-05	0.00630451	Nodiff	1	900732	903070	+	1974	-	GO:0071456;	-	-	Plant/protein (DUF789) [Source:UniProtKB/TrEMBL;Acc:Q8LF98]	A0A1P8AV44	GO:0071456//cellular response to hypoxia;	-	-	-
AT1G24020	3503.22	3078.67	3927.78	1.27581	0.351409	7.94912e-05	0.00636238	Nodiff	1	8500119	8502065	-	1253	MLP423	GO:0004864;GO:0004864;GO:0005634;GO:0005829;GO:0006952;GO:0006952;GO:0009738;GO:0009738;GO:0010427;GO:0010427;GO:0016020;GO:0032515;GO:0038023;GO:0038023;GO:0004864;GO:0004864;GO:0005634;GO:0005829;GO:0006952;GO:0006952;GO:0009738;GO:0009738;GO:0010427;GO:0010427;GO:0016020;GO:0032515;GO:0038023;GO:0038023;	-	-	MLP-like protein 423 [Source:UniProtKB/Swiss- Prot;Acc:Q93VR4]	Q93VR4	GO:0006952//defense response;GO:0006952//defense response;GO:0009738//abscisic acid-activated signaling pathway;GO:0009738//abscisic acid-activated signaling pathway;GO:0032515//negative regulation of phosphoprotein phosphatase activity;GO:0006952//defense response;GO:0006952//defense response;GO:0009738//abscisic acid-activated signaling pathway;GO:0009738//abscisic acid-activated signaling path…	GO:0005634//nucleus;GO:0005829//cytosol;GO:0016020//membrane;GO:0005634//nucleus;GO:0005829//cytosol;GO:0016020//membrane;	GO:0004864//protein phosphatase inhibitor activity;GO:0004864//protein phosphatase inhibitor activity;GO:0010427//abscisic acid binding;GO:0010427//abscisic acid binding;GO:0038023//signaling receptor activity;GO:0038023//signaling receptor activity;GO:0004864//protein phosphatase inhibitor activity;GO:0004864//protein phosphatase inhibitor activity;GO:0010427//abscisic acid binding;GO:0010427//a…	-
AT3G10020	2332.65	1881.5	2783.79	1.47956	0.565172	7.95099e-05	0.00636238	Nodiff	3	3090806	3091922	-	1117	-	GO:0005829;GO:0006979;GO:0006979;GO:0009061;GO:0009061;GO:0071456;	-	-	AT3g10020/T22K18_16 [Source:UniProtKB/TrEMBL;Acc:Q9SR67]	B3H7G1	GO:0006979//response to oxidative stress;GO:0006979//response to oxidative stress;GO:0009061//anaerobic respiration;GO:0009061//anaerobic respiration;GO:0071456//cellular response to hypoxia;	GO:0005829//cytosol;	-	-
AT4G21960	64727	57867.6	71586.3	1.23707	0.306929	7.99796e-05	0.00637877	Nodiff	4	11646109	11648644	-	1829	PER42	GO:0004601;GO:0004601;GO:0004601;GO:0004601;GO:0005576;GO:0005576;GO:0006979;GO:0006979;GO:0006979;GO:0009505;GO:0009505;GO:0009506;GO:0009506;GO:0016491;GO:0020037;GO:0020037;GO:0020037;GO:0042744;GO:0042744;GO:0042744;GO:0046872;GO:0046872;GO:0048511;GO:0048511;GO:0055114;GO:0055114;GO:0055114;GO:0098869;	K00430	EC:1.11.1.7	Peroxidase 42 [Source:UniProtKB/Swiss- Prot;Acc:Q9SB81]	Q9SB81 A0A654FRS5	GO:0006979//response to oxidative stress;GO:0006979//response to oxidative stress;GO:0006979//response to oxidative stress;GO:0042744//hydrogen peroxide catabolic process;GO:0042744//hydrogen peroxide catabolic process;GO:0042744//hydrogen peroxide catabolic process;GO:0048511//rhythmic process;GO:0048511//rhythmic process;GO:0055114//obsolete oxidation-reduction process;GO:0055114//obsolete oxid…	GO:0005576//extracellular region;GO:0005576//extracellular region;GO:0009505//plant-type cell wall;GO:0009505//plant-type cell wall;GO:0009506//plasmodesma;GO:0009506//plasmodesma;	GO:0004601//peroxidase activity;GO:0004601//peroxidase activity;GO:0004601//peroxidase activity;GO:0004601//peroxidase activity;GO:0016491//oxidoreductase activity;GO:0020037//heme binding;GO:0020037//heme binding;GO:0020037//heme binding;GO:0046872//metal ion binding;GO:0046872//metal ion binding;	ko00940(Phenylpropanoid biosynthesis)
AT1G75750	3607.54	4560.49	2654.59	0.582085	-0.780699	8.03438e-05	0.00638667	Nodiff	1	28441501	28442435	-	760	GASA1	GO:0005576;GO:0005576;GO:0005618;GO:0005618;GO:0005739;GO:0009505;GO:0009505;GO:0009737;GO:0009737;GO:0009739;GO:0009739;GO:0009740;GO:0009740;GO:0009741;GO:0009741;GO:0009826;GO:0009826;GO:0016020;GO:0016021;GO:0005576;GO:0009740;	-	-	GASA1 [Source:UniProtKB/TrEMBL;Acc:A0A178W4S5]	P46689 A0A178W4S5	GO:0009737//response to abscisic acid;GO:0009737//response to abscisic acid;GO:0009739//response to gibberellin;GO:0009739//response to gibberellin;GO:0009740//gibberellic acid mediated signaling pathway;GO:0009740//gibberellic acid mediated signaling pathway;GO:0009741//response to brassinosteroid;GO:0009741//response to brassinosteroid;GO:0009826//unidimensional cell growth;GO:0009826//unidimen…	GO:0005576//extracellular region;GO:0005576//extracellular region;GO:0005618//cell wall;GO:0005618//cell wall;GO:0005739//mitochondrion;GO:0009505//plant-type cell wall;GO:0009505//plant-type cell wall;GO:0016020//membrane;GO:0016021//integral component of membrane;GO:0005576//extracellular region;	-	-
AT3G56360	4395.37	4892.79	3897.95	0.796672	-0.327942	8.0913e-05	0.00641076	Nodiff	3	20896332	20897747	+	1416	-	GO:0008150;GO:0009536;GO:0009536;	-	-	At3g56360 [Source:UniProtKB/TrEMBL;Acc:Q9LY04]	A0A384L752 Q9LY04	GO:0008150//biological_process;	GO:0009536//plastid;GO:0009536//plastid;	-	-
AT5G05600	982.783	663.279	1302.29	1.96341	0.97336	8.24382e-05	0.00651018	Nodiff	5	1672070	1674770	+	2395	-	GO:0005829;GO:0005829;GO:0009813;GO:0009813;GO:0016491;GO:0016491;GO:0016491;GO:0046872;GO:0046872;GO:0051213;GO:0051213;GO:0051213;GO:0055114;GO:0055114;GO:0055114;GO:0080167;GO:0080167;GO:0097237;GO:0097237;GO:0120091;GO:0120091;GO:2000022;GO:2000022;GO:0016491;GO:0016491;GO:0016491;GO:0046872;GO:0046872;GO:0055114;GO:0055114;GO:0055114;	-	-	Probable 2-oxoglutarate-dependent dioxygenase At5g05600 [Source:UniProtKB/Swiss-Prot;Acc:Q9FFF6]	Q9FFF6 A0A5S9Y290	GO:0009813//flavonoid biosynthetic process;GO:0009813//flavonoid biosynthetic process;GO:0055114//obsolete oxidation-reduction process;GO:0055114//obsolete oxidation-reduction process;GO:0055114//obsolete oxidation-reduction process;GO:0080167//response to karrikin;GO:0080167//response to karrikin;GO:0097237//cellular response to toxic substance;GO:0097237//cellular response to toxic substance;GO…	GO:0005829//cytosol;GO:0005829//cytosol;	GO:0016491//oxidoreductase activity;GO:0016491//oxidoreductase activity;GO:0016491//oxidoreductase activity;GO:0046872//metal ion binding;GO:0046872//metal ion binding;GO:0051213//dioxygenase activity;GO:0051213//dioxygenase activity;GO:0051213//dioxygenase activity;GO:0120091//jasmonic acid hydrolase;GO:0120091//jasmonic acid hydrolase;GO:0016491//oxidoreductase activity;GO:0016491//oxidoreducta…	-
AT5G63450	76.4986	45.5858	107.411	2.35625	1.23649	8.51374e-05	0.00670137	Up Regulation	5	25408821	25410725	-	1905	CYP94B1	GO:0004497;GO:0005506;GO:0005506;GO:0016020;GO:0016021;GO:0016021;GO:0016705;GO:0016705;GO:0020037;GO:0020037;GO:0046872;GO:0055114;GO:0055114;GO:0004497;GO:0005506;GO:0005506;GO:0009611;GO:0009611;GO:0009694;GO:0009694;GO:0016020;GO:0016021;GO:0016021;GO:0016491;GO:0016705;GO:0016705;GO:0020037;GO:0020037;GO:0046872;GO:0052694;GO:0052694;GO:0055114;GO:0055114;GO:0055114;	K20665	EC:1.14.14.48	cytochrome P450, family 94, subfamily B, polypeptide 1 [Source:TAIR;Acc:AT5G63450]	Q9FMV7	GO:0055114//obsolete oxidation-reduction process;GO:0055114//obsolete oxidation-reduction process;GO:0009611//response to wounding;GO:0009611//response to wounding;GO:0009694//jasmonic acid metabolic process;GO:0009694//jasmonic acid metabolic process;GO:0055114//obsolete oxidation-reduction process;GO:0055114//obsolete oxidation-reduction process;GO:0055114//obsolete oxidation-reduction process;	GO:0016020//membrane;GO:0016021//integral component of membrane;GO:0016021//integral component of membrane;GO:0016020//membrane;GO:0016021//integral component of membrane;GO:0016021//integral component of membrane;	GO:0004497//monooxygenase activity;GO:0005506//iron ion binding;GO:0005506//iron ion binding;GO:0016705//oxidoreductase activity, acting on paired donors, with incorporation or reduction of molecular oxygen;GO:0016705//oxidoreductase activity, acting on paired donors, with incorporation or reduction of molecular oxygen;GO:0020037//heme binding;GO:0020037//heme binding;GO:0046872//metal ion bindin…	-
AT5G50450	833.439	706.836	960.041	1.35822	0.44172	8.63165e-05	0.00677205	Nodiff	5	20543225	20544857	-	1464	-	GO:0005515;GO:0046872;GO:0046872;	-	-	F-box protein At5g50450 [Source:UniProtKB/Swiss- Prot;Acc:Q9FK27]	Q9FK27	-	-	GO:0005515//protein binding;GO:0046872//metal ion binding;GO:0046872//metal ion binding;	-
AT4G04770	2234.27	1939.93	2528.62	1.30346	0.382346	9.11093e-05	0.00712487	Nodiff	4	2427686	2429899	-	2100	ABCI8	GO:0005215;GO:0005515;GO:0006879;GO:0006879;GO:0009507;GO:0009507;GO:0009507;GO:0009536;GO:0009570;GO:0009570;GO:0016226;GO:0016226;GO:0042626;GO:0042626;GO:0055085;GO:2000030;GO:2000030;	-	-	UPF0051 protein ABCI8, chloroplastic [Source:UniProtKB/Swiss-Prot;Acc:Q9ZS97]	Q9ZS97	GO:0006879//cellular iron ion homeostasis;GO:0006879//cellular iron ion homeostasis;GO:0016226//iron-sulfur cluster assembly;GO:0016226//iron-sulfur cluster assembly;GO:0055085//transmembrane transport;GO:2000030//regulation of response to red or far red light;GO:2000030//regulation of response to red or far red light;	GO:0009507//chloroplast;GO:0009507//chloroplast;GO:0009507//chloroplast;GO:0009536//plastid;GO:0009570//chloroplast stroma;GO:0009570//chloroplast stroma;	GO:0005215//transporter activity;GO:0005515//protein binding;GO:0042626//ATPase-coupled transmembrane transporter activity;GO:0042626//ATPase-coupled transmembrane transporter activity;	-
AT3G26180	1629.34	1419.88	1838.81	1.29505	0.37301	9.24285e-05	0.00720464	Nodiff	3	9578032	9580113	-	2004	CYP71B20	GO:0004497;GO:0005506;GO:0005506;GO:0016020;GO:0016020;GO:0016021;GO:0016021;GO:0016491;GO:0016705;GO:0016705;GO:0016709;GO:0020037;GO:0020037;GO:0046872;GO:0055114;GO:0055114;GO:0055114;GO:0004497;GO:0004497;GO:0004497;GO:0005506;GO:0005506;GO:0016020;GO:0016021;GO:0016491;GO:0016705;GO:0016705;GO:0020037;GO:0020037;GO:0046872;GO:0055114;GO:0055114;GO:0055114;	-	-	Cytochrome P450 71B20 [Source:UniProtKB/Swiss- Prot;Acc:Q9LTM3]	Q9LTM3	GO:0055114//obsolete oxidation-reduction process;GO:0055114//obsolete oxidation-reduction process;GO:0055114//obsolete oxidation-reduction process;GO:0055114//obsolete oxidation-reduction process;GO:0055114//obsolete oxidation-reduction process;GO:0055114//obsolete oxidation-reduction process;	GO:0016020//membrane;GO:0016020//membrane;GO:0016021//integral component of membrane;GO:0016021//integral component of membrane;GO:0016020//membrane;GO:0016021//integral component of membrane;	GO:0004497//monooxygenase activity;GO:0005506//iron ion binding;GO:0005506//iron ion binding;GO:0016491//oxidoreductase activity;GO:0016705//oxidoreductase activity, acting on paired donors, with incorporation or reduction of molecular oxygen;GO:0016705//oxidoreductase activity, acting on paired donors, with incorporation or reduction of molecular oxygen;GO:0016709//oxidoreductase activity, actin…	-
AT2G40475	628.053	731.63	524.476	0.716859	-0.480239	9.31364e-05	0.0072364	Nodiff	2	16906899	16908152	-	1254	-	GO:0008150;	-	-	Expressed protein [Source:UniProtKB/TrEMBL;Acc:Q8RYE6]	Q8RYE6 A0A5S9X5U6	GO:0008150//biological_process;	-	-	-
AT2G29720	795.654	639.908	951.4	1.48678	0.572188	9.585e-05	0.00742329	Nodiff	2	12700401	12702443	-	1629	CTF2B	GO:0004497;GO:0004497;GO:0055114;GO:0071949;GO:0071949;	-	-	FAD/NAD(P)-binding oxidoreductase family protein [Source:UniProtKB/TrEMBL;Acc:O82384]	O82384	GO:0055114//obsolete oxidation-reduction process;	-	GO:0004497//monooxygenase activity;GO:0004497//monooxygenase activity;GO:0071949//FAD binding;GO:0071949//FAD binding;	-
AT1G18870	109.443	73.8726	145.013	1.96301	0.973071	9.7939e-05	0.00756077	Nodiff	1	6515373	6519395	+	2099	ICS2	GO:0006952;GO:0006952;GO:0008909;GO:0008909;GO:0008909;GO:0008909;GO:0008909;GO:0009058;GO:0009058;GO:0009507;GO:0009507;GO:0009536;GO:0009536;GO:0009536;GO:0009536;GO:0009697;GO:0009697;GO:0016853;GO:0042372;GO:0042372;GO:0042372;GO:0009058;GO:0009058;GO:0008909;GO:0008909;GO:0008909;GO:0009058;GO:0009058;GO:0016853;	K02552	EC:5.4.4.2	Isochorismate synthase 2, chloroplastic [Source:UniProtKB/Swiss-Prot;Acc:Q9M9V6]	Q9M9V6 A0A5S9V2Z1	GO:0006952//defense response;GO:0006952//defense response;GO:0009058//biosynthetic process;GO:0009058//biosynthetic process;GO:0009697//salicylic acid biosynthetic process;GO:0009697//salicylic acid biosynthetic process;GO:0042372//phylloquinone biosynthetic process;GO:0042372//phylloquinone biosynthetic process;GO:0042372//phylloquinone biosynthetic process;GO:0009058//biosynthetic process;GO:00…	GO:0009507//chloroplast;GO:0009507//chloroplast;GO:0009536//plastid;GO:0009536//plastid;GO:0009536//plastid;GO:0009536//plastid;	GO:0008909//isochorismate synthase activity;GO:0008909//isochorismate synthase activity;GO:0008909//isochorismate synthase activity;GO:0008909//isochorismate synthase activity;GO:0008909//isochorismate synthase activity;GO:0016853//isomerase activity;GO:0008909//isochorismate synthase activity;GO:0008909//isochorismate synthase activity;GO:0008909//isochorismate synthase activity;GO:0016853//isom…	ko01053(Biosynthesis of siderophore group nonribosomal peptides);ko00130(Ubiquinone and other terpenoid-quinone biosynthesis)
AT5G43780	1635.01	1428.26	1841.77	1.28952	0.366832	0.000100253	0.00769236	Nodiff	5	17589394	17591737	-	1904	APS4	GO:0000103;GO:0000103;GO:0000103;GO:0000103;GO:0000166;GO:0004020;GO:0004020;GO:0004781;GO:0004781;GO:0004781;GO:0004781;GO:0005524;GO:0005524;GO:0005739;GO:0005739;GO:0009507;GO:0009507;GO:0009507;GO:0009536;GO:0009536;GO:0009570;GO:0009570;GO:0009570;GO:0016310;GO:0016740;GO:0016779;GO:0070814;GO:0070814;	K13811	EC:2.7.7.4 2.7.1.25	ATP sulfurylase 4, chloroplastic [Source:UniProtKB/Swiss-Prot;Acc:Q9S7D8]	Q9S7D8	GO:0000103//sulfate assimilation;GO:0000103//sulfate assimilation;GO:0000103//sulfate assimilation;GO:0000103//sulfate assimilation;GO:0016310//phosphorylation;GO:0070814//hydrogen sulfide biosynthetic process;GO:0070814//hydrogen sulfide biosynthetic process;	GO:0005739//mitochondrion;GO:0005739//mitochondrion;GO:0009507//chloroplast;GO:0009507//chloroplast;GO:0009507//chloroplast;GO:0009536//plastid;GO:0009536//plastid;GO:0009570//chloroplast stroma;GO:0009570//chloroplast stroma;GO:0009570//chloroplast stroma;	GO:0000166//nucleotide binding;GO:0004020//adenylylsulfate kinase activity;GO:0004020//adenylylsulfate kinase activity;GO:0004781//sulfate adenylyltransferase (ATP) activity;GO:0004781//sulfate adenylyltransferase (ATP) activity;GO:0004781//sulfate adenylyltransferase (ATP) activity;GO:0004781//sulfate adenylyltransferase (ATP) activity;GO:0005524//ATP binding;GO:0005524//ATP binding;GO:0016740//…	ko00920(Sulfur metabolism);ko00450(Selenocompound metabolism);ko00261(Monobactam biosynthesis);ko00230(Purine metabolism)
AT5G28540	6812.57	7573.59	6051.55	0.799033	-0.323673	0.000100282	0.00769236	Nodiff	5	10540123	10543558	-	2836	MED37A	GO:0000166;GO:0005524;GO:0005524;GO:0005524;GO:0005618;GO:0005618;GO:0005634;GO:0005634;GO:0005634;GO:0005737;GO:0005737;GO:0005773;GO:0005773;GO:0005774;GO:0005774;GO:0005783;GO:0005783;GO:0005783;GO:0005788;GO:0005788;GO:0005788;GO:0005794;GO:0005794;GO:0005829;GO:0005829;GO:0005886;GO:0005886;GO:0006986;GO:0006986;GO:0009506;GO:0009506;GO:0009507;GO:0009507;GO:0016020;GO:0016020;GO:0016592;GO:…	K09490	EC:3.6.4.10	Mediator of RNA polymerase II transcription subunit 37a [Source:UniProtKB/Swiss-Prot;Acc:Q9LKR3]	Q9LKR3 A0A5S9Y8G8	GO:0006986//response to unfolded protein;GO:0006986//response to unfolded protein;GO:0030433//ubiquitin-dependent ERAD pathway;GO:0030433//ubiquitin-dependent ERAD pathway;GO:0030433//ubiquitin-dependent ERAD pathway;GO:0030968//endoplasmic reticulum unfolded protein response;GO:0030968//endoplasmic reticulum unfolded protein response;GO:0034605//cellular response to heat;GO:0034620//cellular res…	GO:0005618//cell wall;GO:0005618//cell wall;GO:0005634//nucleus;GO:0005634//nucleus;GO:0005634//nucleus;GO:0005737//cytoplasm;GO:0005737//cytoplasm;GO:0005773//vacuole;GO:0005773//vacuole;GO:0005774//vacuolar membrane;GO:0005774//vacuolar membrane;GO:0005783//endoplasmic reticulum;GO:0005783//endoplasmic reticulum;GO:0005783//endoplasmic reticulum;GO:0005788//endoplasmic reticulum lumen;GO:000578…	GO:0000166//nucleotide binding;GO:0005524//ATP binding;GO:0005524//ATP binding;GO:0005524//ATP binding;GO:0016887//ATP hydrolysis activity;GO:0016887//ATP hydrolysis activity;GO:0031072//heat shock protein binding;GO:0031072//heat shock protein binding;GO:0044183//protein folding chaperone;GO:0044183//protein folding chaperone;GO:0051082//unfolded protein binding;GO:0051082//unfolded protein bind…	ko05417(Lipid and atherosclerosis);ko05022(Pathways of neurodegeneration - multiple diseases);ko05020(Prion disease);ko05014(Amyotrophic lateral sclerosis);ko05012(Parkinson disease);ko04918(Thyroid hormone synthesis);ko04612(Antigen processing and presentation);ko04141(Protein processing in endoplasmic reticulum);ko03060(Protein export)
AT5G44580	1804.2	1507.21	2101.18	1.39408	0.479314	0.00010163	0.00777101	Nodiff	5	17979149	17980550	+	844	-	GO:0008150;GO:0016021;GO:0016021;	-	-	AT5g44580/K15C23_2 [Source:UniProtKB/TrEMBL;Acc:Q9LU08]	Q9LU08	GO:0008150//biological_process;	GO:0016021//integral component of membrane;GO:0016021//integral component of membrane;	-	-
AT5G51550	3883.49	3411.12	4355.85	1.27695	0.352707	0.000102679	0.00782633	Nodiff	5	20939363	20940895	-	1533	EXL3	GO:0005576;GO:0005615;GO:0005615;GO:0009505;GO:0009505;GO:0009506;GO:0009506;GO:0048046;GO:0048046;GO:0080167;GO:0080167;	-	-	Protein EXORDIUM-like 3 [Source:UniProtKB/Swiss- Prot;Acc:Q9FHM9]	Q9FHM9 A0A178UHF0	GO:0080167//response to karrikin;GO:0080167//response to karrikin;	GO:0005576//extracellular region;GO:0005615//extracellular space;GO:0005615//extracellular space;GO:0009505//plant-type cell wall;GO:0009505//plant-type cell wall;GO:0009506//plasmodesma;GO:0009506//plasmodesma;GO:0048046//apoplast;GO:0048046//apoplast;	-	-
AT2G15890	7772.74	5924.74	9620.74	1.62383	0.699396	0.000106287	0.00807581	Nodiff	2	6920369	6922161	-	1622	MEE14	GO:0010183;GO:0036033;GO:0005515;GO:0005515;GO:0005634;GO:0005634;GO:0005634;GO:0005634;GO:0005737;GO:0005829;GO:0005829;GO:0005829;GO:0009507;GO:0009507;GO:0009793;GO:0009793;GO:0010183;GO:0010183;GO:0010183;GO:0036033;GO:0036033;GO:0036033;GO:0036033;GO:0050832;GO:0050832;GO:0071456;	-	-	CCG-binding protein 1 [Source:UniProtKB/Swiss- Prot;Acc:Q9XIM0]	Q9XIM0	GO:0010183//pollen tube guidance;GO:0009793//embryo development ending in seed dormancy;GO:0009793//embryo development ending in seed dormancy;GO:0010183//pollen tube guidance;GO:0010183//pollen tube guidance;GO:0010183//pollen tube guidance;GO:0050832//defense response to fungus;GO:0050832//defense response to fungus;GO:0071456//cellular response to hypoxia;	GO:0005634//nucleus;GO:0005634//nucleus;GO:0005634//nucleus;GO:0005634//nucleus;GO:0005737//cytoplasm;GO:0005829//cytosol;GO:0005829//cytosol;GO:0005829//cytosol;GO:0009507//chloroplast;GO:0009507//chloroplast;	GO:0036033//mediator complex binding;GO:0005515//protein binding;GO:0005515//protein binding;GO:0036033//mediator complex binding;GO:0036033//mediator complex binding;GO:0036033//mediator complex binding;GO:0036033//mediator complex binding;	-
AT1G23670	15.5408	2.68461	28.397	10.5777	3.40295	0.000110168	0.00834435	Up Regulation	1	8373239	8375897	-	1053	-	GO:0016020;GO:0016021;GO:0016020;GO:0016021;	-	-	F5O8.22 protein [Source:UniProtKB/TrEMBL;Acc:Q9ZUC8]	F4I699	-	GO:0016020//membrane;GO:0016021//integral component of membrane;GO:0016020//membrane;GO:0016021//integral component of membrane;	-	-
AT1G70940	4300.1	4825.49	3774.71	0.782243	-0.354312	0.000113757	0.00857452	Nodiff	1	26742940	26746469	+	2751	PIN3	GO:0005739;GO:0005783;GO:0005783;GO:0005886;GO:0005886;GO:0005886;GO:0005886;GO:0009416;GO:0009416;GO:0009606;GO:0009606;GO:0009630;GO:0009630;GO:0009734;GO:0009734;GO:0009926;GO:0009926;GO:0009926;GO:0009958;GO:0009958;GO:0009986;GO:0009986;GO:0010252;GO:0010252;GO:0010315;GO:0010315;GO:0010315;GO:0010329;GO:0010329;GO:0012506;GO:0012506;GO:0016020;GO:0016021;GO:0016021;GO:0016021;GO:0016328;GO:…	K13947	-	Auxin efflux carrier component 3 [Source:UniProtKB/Swiss-Prot;Acc:Q9S7Z8]	Q9S7Z8 A0A384KH77 Q0WV81	GO:0009416//response to light stimulus;GO:0009416//response to light stimulus;GO:0009606//tropism;GO:0009606//tropism;GO:0009630//gravitropism;GO:0009630//gravitropism;GO:0009734//auxin-activated signaling pathway;GO:0009734//auxin-activated signaling pathway;GO:0009926//auxin polar transport;GO:0009926//auxin polar transport;GO:0009926//auxin polar transport;GO:0009958//positive gravitropism;GO:…	GO:0005739//mitochondrion;GO:0005783//endoplasmic reticulum;GO:0005783//endoplasmic reticulum;GO:0005886//plasma membrane;GO:0005886//plasma membrane;GO:0005886//plasma membrane;GO:0005886//plasma membrane;GO:0009986//cell surface;GO:0009986//cell surface;GO:0012506//vesicle membrane;GO:0012506//vesicle membrane;GO:0016020//membrane;GO:0016021//integral component of membrane;GO:0016021//integral …	GO:0010329//auxin efflux transmembrane transporter activity;GO:0010329//auxin efflux transmembrane transporter activity;	-
AT2G28840	8042.43	7166.21	8918.66	1.24454	0.315617	0.000113919	0.00857452	Nodiff	2	12378272	12380809	+	2064	XBAT31	GO:0005515;GO:0016567;GO:0016567;GO:0016740;GO:0016740;GO:0046872;GO:0046872;GO:0005515;GO:0016020;GO:0016021;GO:0016021;GO:0016740;	-	-	Putative E3 ubiquitin-protein ligase XBAT31 [Source:UniProtKB/Swiss-Prot;Acc:Q94B55]	Q94B55 A0A178VZ27	GO:0016567//protein ubiquitination;GO:0016567//protein ubiquitination;	GO:0016020//membrane;GO:0016021//integral component of membrane;GO:0016021//integral component of membrane;	GO:0005515//protein binding;GO:0016740//transferase activity;GO:0016740//transferase activity;GO:0046872//metal ion binding;GO:0046872//metal ion binding;GO:0005515//protein binding;GO:0016740//transferase activity;	-
AT2G30600	2072.16	1663.96	2480.37	1.49064	0.575931	0.000116038	0.00870681	Nodiff	2	13036814	13041684	+	3328	-	GO:0005515;GO:0016567;GO:0016567;GO:0005515;GO:0016567;GO:0005515;GO:0016567;GO:0016567;GO:0005515;GO:0016567;GO:0016567;GO:0005515;GO:0016567;GO:0016567;GO:0005515;GO:0016567;	-	-	BTB/POZ domain-containing protein [Source:UniProtKB/TrEMBL;Acc:F4INV5]	Q8LEV3	GO:0016567//protein ubiquitination;GO:0016567//protein ubiquitination;GO:0016567//protein ubiquitination;GO:0016567//protein ubiquitination;GO:0016567//protein ubiquitination;GO:0016567//protein ubiquitination;GO:0016567//protein ubiquitination;GO:0016567//protein ubiquitination;GO:0016567//protein ubiquitination;GO:0016567//protein ubiquitination;	-	GO:0005515//protein binding;GO:0005515//protein binding;GO:0005515//protein binding;GO:0005515//protein binding;GO:0005515//protein binding;GO:0005515//protein binding;	-
AT1G75920	63.8719	33.0764	94.6673	2.86208	1.51706	0.000119379	0.00892968	Up Regulation	1	28504041	28507168	+	2167	-	GO:0016788;GO:0006629;GO:0006629;GO:0016298;GO:0016298;GO:0016788;GO:0016788;GO:0006629;GO:0016298;GO:0016788;GO:0005576;GO:0005576;GO:0006629;GO:0006629;GO:0006629;GO:0016042;GO:0016298;GO:0016298;GO:0016787;GO:0016788;GO:0016788;GO:0070505;	-	-	GDSL-like Lipase/Acylhydrolase superfamily protein [Source:UniProtKB/TrEMBL;Acc:F4I0R0]	Q94CH5 F4I0R0	GO:0006629//lipid metabolic process;GO:0006629//lipid metabolic process;GO:0006629//lipid metabolic process;GO:0006629//lipid metabolic process;GO:0006629//lipid metabolic process;GO:0006629//lipid metabolic process;GO:0016042//lipid catabolic process;	GO:0005576//extracellular region;GO:0005576//extracellular region;GO:0070505//pollen coat;	GO:0016788//hydrolase activity, acting on ester bonds;GO:0016298//lipase activity;GO:0016298//lipase activity;GO:0016788//hydrolase activity, acting on ester bonds;GO:0016788//hydrolase activity, acting on ester bonds;GO:0016298//lipase activity;GO:0016788//hydrolase activity, acting on ester bonds;GO:0016298//lipase activity;GO:0016298//lipase activity;GO:0016787//hydrolase activity;GO:0016788//…	-
AT4G14270	1926.94	1632.72	2221.17	1.36041	0.44404	0.000120676	0.0089988	Nodiff	4	8218083	8219322	+	1151	CID2	-	-	-	Polyadenylate-binding protein-interacting protein 2 [Source:UniProtKB/Swiss-Prot;Acc:Q94AR4]	Q94AR4	-	-	-	-
AT5G18570	2305.71	2597.76	2013.67	0.775159	-0.367437	0.000121639	0.00904261	Nodiff	5	6171572	6174944	-	2434	OBGL	GO:0000166;GO:0000166;GO:0000166;GO:0000287;GO:0000287;GO:0003729;GO:0003924;GO:0003924;GO:0003924;GO:0005525;GO:0005525;GO:0005525;GO:0006364;GO:0006364;GO:0009416;GO:0009416;GO:0009507;GO:0009507;GO:0009507;GO:0009528;GO:0009536;GO:0009570;GO:0009570;GO:0009570;GO:0009658;GO:0009658;GO:0009706;GO:0009706;GO:0009706;GO:0009793;GO:0009793;GO:0010027;GO:0010027;GO:0016020;GO:0042254;GO:0046872;	-	-	EMB3138 [Source:UniProtKB/TrEMBL;Acc:A0A178UG16]	Q8L7L0 A0A178UG16	GO:0006364//rRNA processing;GO:0006364//rRNA processing;GO:0009416//response to light stimulus;GO:0009416//response to light stimulus;GO:0009658//chloroplast organization;GO:0009658//chloroplast organization;GO:0009793//embryo development ending in seed dormancy;GO:0009793//embryo development ending in seed dormancy;GO:0010027//thylakoid membrane organization;GO:0010027//thylakoid membrane organi…	GO:0009507//chloroplast;GO:0009507//chloroplast;GO:0009507//chloroplast;GO:0009528//plastid inner membrane;GO:0009536//plastid;GO:0009570//chloroplast stroma;GO:0009570//chloroplast stroma;GO:0009570//chloroplast stroma;GO:0009706//chloroplast inner membrane;GO:0009706//chloroplast inner membrane;GO:0009706//chloroplast inner membrane;GO:0016020//membrane;	GO:0000166//nucleotide binding;GO:0000166//nucleotide binding;GO:0000166//nucleotide binding;GO:0000287//magnesium ion binding;GO:0000287//magnesium ion binding;GO:0003729//mRNA binding;GO:0003924//GTPase activity;GO:0003924//GTPase activity;GO:0003924//GTPase activity;GO:0005525//GTP binding;GO:0005525//GTP binding;GO:0005525//GTP binding;GO:0046872//metal ion binding;	-
AT2G30230	184.143	137.095	231.192	1.68637	0.753921	0.000124275	0.00921012	Nodiff	2	12897054	12898172	+	1119	-	GO:0009620;	-	-	6,7-dimethyl-8-ribityllumazine synthase [Source:UniProtKB/TrEMBL;Acc:O22919]	A0A178VSC6 O22919	GO:0009620//response to fungus;	-	-	-
AT1G72290	24.0075	0.301624	47.7133	158.188	7.3055	0.000127179	0.00939639	Up Regulation	1	27215787	27216857	+	1071	WSCP	GO:0004866;GO:0004866;GO:0004869;GO:0004869;GO:0004869;GO:0005515;GO:0005515;GO:0005576;GO:0005618;GO:0005618;GO:0005618;GO:0005783;GO:0005783;GO:0006952;GO:0006952;GO:0009611;GO:0009611;GO:0009625;GO:0009625;GO:0010466;GO:0010466;GO:0010941;GO:0010941;GO:0010951;GO:0030414;GO:0030414;GO:0048046;GO:0048046;GO:0048046;GO:0080027;GO:0080027;GO:0080092;GO:0080092;	-	-	Cysteine protease inhibitor WSCP [Source:UniProtKB/Swiss-Prot;Acc:Q9C7S6]	Q9C7S6 A0A5S9WRP1	GO:0006952//defense response;GO:0006952//defense response;GO:0009611//response to wounding;GO:0009611//response to wounding;GO:0009625//response to insect;GO:0009625//response to insect;GO:0010466//negative regulation of peptidase activity;GO:0010466//negative regulation of peptidase activity;GO:0010941//regulation of cell death;GO:0010941//regulation of cell death;GO:0010951//negative regulation…	GO:0005576//extracellular region;GO:0005618//cell wall;GO:0005618//cell wall;GO:0005618//cell wall;GO:0005783//endoplasmic reticulum;GO:0005783//endoplasmic reticulum;GO:0048046//apoplast;GO:0048046//apoplast;GO:0048046//apoplast;	GO:0004866//endopeptidase inhibitor activity;GO:0004866//endopeptidase inhibitor activity;GO:0004869//cysteine-type endopeptidase inhibitor activity;GO:0004869//cysteine-type endopeptidase inhibitor activity;GO:0004869//cysteine-type endopeptidase inhibitor activity;GO:0005515//protein binding;GO:0005515//protein binding;GO:0030414//peptidase inhibitor activity;GO:0030414//peptidase inhibitor act…	-
AT2G40940	2457.68	2164.9	2750.45	1.27047	0.345367	0.000129688	0.00955248	Nodiff	2	17084321	17087326	-	2428	ERS1	GO:0000155;GO:0000155;GO:0000160;GO:0000160;GO:0000166;GO:0004673;GO:0004673;GO:0004673;GO:0004674;GO:0004674;GO:0005515;GO:0005515;GO:0005524;GO:0005524;GO:0005622;GO:0005783;GO:0005783;GO:0005783;GO:0005783;GO:0005789;GO:0005789;GO:0006468;GO:0007165;GO:0007165;GO:0009873;GO:0010105;GO:0010105;GO:0016020;GO:0016021;GO:0016021;GO:0016301;GO:0016310;GO:0016310;GO:0016310;GO:0016740;GO:0016772;GO:…	K14509	EC:2.7.13.-	Ethylene response sensor 1 [Source:UniProtKB/Swiss- Prot;Acc:Q38846]	Q38846 A0A178VNM3	GO:0000160//phosphorelay signal transduction system;GO:0000160//phosphorelay signal transduction system;GO:0006468//protein phosphorylation;GO:0007165//signal transduction;GO:0007165//signal transduction;GO:0009873//ethylene-activated signaling pathway;GO:0010105//negative regulation of ethylene-activated signaling pathway;GO:0010105//negative regulation of ethylene-activated signaling pathway;GO…	GO:0005622//intracellular anatomical structure;GO:0005783//endoplasmic reticulum;GO:0005783//endoplasmic reticulum;GO:0005783//endoplasmic reticulum;GO:0005783//endoplasmic reticulum;GO:0005789//endoplasmic reticulum membrane;GO:0005789//endoplasmic reticulum membrane;GO:0016020//membrane;GO:0016021//integral component of membrane;GO:0016021//integral component of membrane;	GO:0000155//phosphorelay sensor kinase activity;GO:0000155//phosphorelay sensor kinase activity;GO:0000166//nucleotide binding;GO:0004673//protein histidine kinase activity;GO:0004673//protein histidine kinase activity;GO:0004673//protein histidine kinase activity;GO:0004674//protein serine/threonine kinase activity;GO:0004674//protein serine/threonine kinase activity;GO:0005515//protein binding;…	ko04075(Plant hormone signal transduction);ko04016(MAPK signaling pathway - plant)
AT4G39960	2330.54	2619.1	2041.99	0.779655	-0.359092	0.000130784	0.00960383	Nodiff	4	18533734	18536618	+	2023	-	GO:0005524;GO:0005524;GO:0005737;GO:0005886;GO:0006457;GO:0006457;GO:0009408;GO:0009408;GO:0009507;GO:0009507;GO:0009535;GO:0009535;GO:0009535;GO:0009941;GO:0009941;GO:0031072;GO:0031072;GO:0042026;GO:0046872;GO:0046872;GO:0051082;GO:0051082;GO:0051082;GO:0051085;GO:0005524;GO:0005524;GO:0005737;GO:0005886;GO:0006457;GO:0006457;GO:0009408;GO:0009408;GO:0009507;GO:0009507;GO:0009535;GO:0009535;GO:…	K03686	-	AT4g39960/T5J17_130 [Source:UniProtKB/TrEMBL;Acc:Q940V1]	Q940V1	GO:0006457//protein folding;GO:0006457//protein folding;GO:0009408//response to heat;GO:0009408//response to heat;GO:0042026//protein refolding;GO:0051085//chaperone cofactor-dependent protein refolding;GO:0006457//protein folding;GO:0006457//protein folding;GO:0009408//response to heat;GO:0009408//response to heat;GO:0042026//protein refolding;GO:0051085//chaperone cofactor-dependent protein ref…	GO:0005737//cytoplasm;GO:0005886//plasma membrane;GO:0009507//chloroplast;GO:0009507//chloroplast;GO:0009535//chloroplast thylakoid membrane;GO:0009535//chloroplast thylakoid membrane;GO:0009535//chloroplast thylakoid membrane;GO:0009941//chloroplast envelope;GO:0009941//chloroplast envelope;GO:0005737//cytoplasm;GO:0005886//plasma membrane;GO:0009507//chloroplast;GO:0009507//chloroplast;GO:00095…	GO:0005524//ATP binding;GO:0005524//ATP binding;GO:0031072//heat shock protein binding;GO:0031072//heat shock protein binding;GO:0046872//metal ion binding;GO:0046872//metal ion binding;GO:0051082//unfolded protein binding;GO:0051082//unfolded protein binding;GO:0051082//unfolded protein binding;GO:0005524//ATP binding;GO:0005524//ATP binding;GO:0031072//heat shock protein binding;GO:0031072//hea…	-
AT5G65207	191.557	143.355	239.759	1.67248	0.741987	0.000132417	0.00969166	Nodiff	5	26052200	26052717	-	518	-	GO:0005575;GO:0071456;	-	-	Uncharacterized protein At5g65207 [Source:UniProtKB/TrEMBL;Acc:Q8RXW8]	A0A178U974 Q8RXW8	GO:0071456//cellular response to hypoxia;	GO:0005575//cellular_component;	-	-
AT2G22240	529.925	402.417	657.432	1.63371	0.708152	0.000132784	0.00969166	Nodiff	2	9451605	9454300	-	2273	IPS2	GO:0004512;GO:0004512;GO:0004512;GO:0004512;GO:0004512;GO:0005515;GO:0005737;GO:0005737;GO:0005737;GO:0005737;GO:0006021;GO:0006021;GO:0006021;GO:0006021;GO:0006629;GO:0008654;GO:0008654;GO:0008654;GO:0009408;GO:0009644;GO:0009733;GO:0009733;GO:0009793;GO:0009793;GO:0010264;GO:0010264;GO:0016036;GO:0016036;GO:0016853;GO:0042542;GO:0042742;GO:0042742;GO:0050832;GO:0050832;GO:0051607;GO:0051607;GO:…	K01858	EC:5.5.1.4	Inositol-3-phosphate synthase isozyme 2 [Source:UniProtKB/Swiss-Prot;Acc:Q38862]	Q38862 A0A654EV50	GO:0006021//inositol biosynthetic process;GO:0006021//inositol biosynthetic process;GO:0006021//inositol biosynthetic process;GO:0006021//inositol biosynthetic process;GO:0006629//lipid metabolic process;GO:0008654//phospholipid biosynthetic process;GO:0008654//phospholipid biosynthetic process;GO:0008654//phospholipid biosynthetic process;GO:0009408//response to heat;GO:0009644//response to high…	GO:0005737//cytoplasm;GO:0005737//cytoplasm;GO:0005737//cytoplasm;GO:0005737//cytoplasm;	GO:0004512//inositol-3-phosphate synthase activity;GO:0004512//inositol-3-phosphate synthase activity;GO:0004512//inositol-3-phosphate synthase activity;GO:0004512//inositol-3-phosphate synthase activity;GO:0004512//inositol-3-phosphate synthase activity;GO:0005515//protein binding;GO:0016853//isomerase activity;GO:0004512//inositol-3-phosphate synthase activity;GO:0004512//inositol-3-phosphate s…	ko00562(Inositol phosphate metabolism);ko00521(Streptomycin biosynthesis)
AT3G33528	56.7274	24.5591	88.8958	3.61968	1.85586	0.000136015	0.00989748	Up Regulation	3	14082640	14084346	-	1080	-	GO:0003674;GO:0008150;GO:0003674;GO:0008150;GO:0003674;GO:0008150;GO:0003674;GO:0008150;GO:0003674;GO:0008150;	-	-	Putative uncharacterized protein [Source:UniProtKB/TrEMBL;Acc:Q1G3P2]	Q1G3P2	GO:0008150//biological_process;GO:0008150//biological_process;GO:0008150//biological_process;GO:0008150//biological_process;GO:0008150//biological_process;	-	GO:0003674//molecular_function;GO:0003674//molecular_function;GO:0003674//molecular_function;GO:0003674//molecular_function;GO:0003674//molecular_function;	-
AT2G43530	1448.78	1164.55	1733.01	1.48813	0.573501	0.000138067	0.0100165	Nodiff	2	18070110	18070523	+	252	ATTI3	GO:0005576;GO:0005576;GO:0005576;GO:0006952;GO:0006952;GO:0006952;GO:0008200;GO:0008200;GO:0009405;GO:0009405;GO:0019871;GO:0019871;GO:0031640;GO:0031640;GO:0050832;GO:0050832;	-	-	Defensin-like protein 194 [Source:UniProtKB/Swiss- Prot;Acc:O22867]	O22867	GO:0006952//defense response;GO:0006952//defense response;GO:0006952//defense response;GO:0009405//obsolete pathogenesis;GO:0009405//obsolete pathogenesis;GO:0031640//killing of cells of other organism;GO:0031640//killing of cells of other organism;GO:0050832//defense response to fungus;GO:0050832//defense response to fungus;	GO:0005576//extracellular region;GO:0005576//extracellular region;GO:0005576//extracellular region;	GO:0008200//ion channel inhibitor activity;GO:0008200//ion channel inhibitor activity;GO:0019871//sodium channel inhibitor activity;GO:0019871//sodium channel inhibitor activity;	-
AT4G13430	8243.87	7357.07	9130.68	1.24107	0.31159	0.000139777	0.0101101	Nodiff	4	7803863	7807984	-	2056	IIL1	GO:0003861;GO:0003861;GO:0003861;GO:0008652;GO:0008652;GO:0008652;GO:0009082;GO:0009098;GO:0009098;GO:0009507;GO:0009507;GO:0009507;GO:0009536;GO:0009536;GO:0009536;GO:0009570;GO:0009570;GO:0009570;GO:0016829;GO:0016836;GO:0016836;GO:0016853;GO:0019761;GO:0019761;GO:0046686;GO:0046686;GO:0046872;GO:0046872;GO:0050486;GO:0050486;GO:0051536;GO:0051539;GO:0051539;GO:0051539;	K01703	EC:4.2.1.33 4.2.1.35	3-isopropylmalate dehydratase large subunit, chloroplastic [Source:UniProtKB/Swiss-Prot;Acc:Q94AR8]	Q94AR8	GO:0008652//cellular amino acid biosynthetic process;GO:0008652//cellular amino acid biosynthetic process;GO:0008652//cellular amino acid biosynthetic process;GO:0009082//branched-chain amino acid biosynthetic process;GO:0009098//leucine biosynthetic process;GO:0009098//leucine biosynthetic process;GO:0019761//glucosinolate biosynthetic process;GO:0019761//glucosinolate biosynthetic process;GO:00…	GO:0009507//chloroplast;GO:0009507//chloroplast;GO:0009507//chloroplast;GO:0009536//plastid;GO:0009536//plastid;GO:0009536//plastid;GO:0009570//chloroplast stroma;GO:0009570//chloroplast stroma;GO:0009570//chloroplast stroma;	GO:0003861//3-isopropylmalate dehydratase activity;GO:0003861//3-isopropylmalate dehydratase activity;GO:0003861//3-isopropylmalate dehydratase activity;GO:0016829//lyase activity;GO:0016836//hydro-lyase activity;GO:0016836//hydro-lyase activity;GO:0016853//isomerase activity;GO:0046872//metal ion binding;GO:0046872//metal ion binding;GO:0050486//intramolecular transferase activity, transferring …	ko00966(Glucosinolate biosynthesis);ko00660(C5-Branched dibasic acid metabolism);ko00290(Valine, leucine and isoleucine biosynthesis)
AT1G10090	1349.2	1175.75	1522.66	1.29505	0.373011	0.000142931	0.0103073	Nodiff	1	3290311	3296198	-	2910	-	GO:0005227;GO:0005227;GO:0005886;GO:0005886;GO:0006811;GO:0016020;GO:0016020;GO:0016020;GO:0016021;GO:0016021;GO:0034220;GO:0098655;	K21989	-	Hyperosmolality-gated Ca2+ permeable channel 2.2 [Source:UniProtKB/TrEMBL;Acc:A0A097NUS5]	Q94A87 A0A654E9Y2 A0A097NUS5	GO:0006811//ion transport;GO:0034220//ion transmembrane transport;GO:0098655//cation transmembrane transport;	GO:0005886//plasma membrane;GO:0005886//plasma membrane;GO:0016020//membrane;GO:0016020//membrane;GO:0016020//membrane;GO:0016021//integral component of membrane;GO:0016021//integral component of membrane;	GO:0005227//calcium activated cation channel activity;GO:0005227//calcium activated cation channel activity;	-
AT1G72416	426.62	351.656	501.584	1.42635	0.512327	0.000143781	0.0103376	Nodiff	1	27258747	27260521	-	1399	-	GO:0016020;GO:0016021;GO:0016021;GO:0016020;GO:0016021;GO:0016021;	-	-	Chaperone DnaJ-domain superfamily protein [Source:UniProtKB/TrEMBL;Acc:B3H5X6]	Q1G3W9 A0A178WMS2	-	GO:0016020//membrane;GO:0016021//integral component of membrane;GO:0016021//integral component of membrane;GO:0016020//membrane;GO:0016021//integral component of membrane;GO:0016021//integral component of membrane;	-	-
AT1G21670	1100.92	913.728	1288.11	1.40973	0.495424	0.000145029	0.0103963	Nodiff	1	7610241	7612721	+	2481	-	GO:0005618;GO:0005618;GO:0009505;GO:0099503;	-	-	DPP6 amino-terminal domain protein [Source:UniProtKB/TrEMBL;Acc:Q9XI11]	Q9XI11 A0A178WNC1	-	GO:0005618//cell wall;GO:0005618//cell wall;GO:0009505//plant-type cell wall;GO:0099503//secretory vesicle;	-	-
AT3G16360	35.3975	16.0807	54.7142	3.40247	1.76658	0.000147637	0.0105519	Up Regulation	3	5554197	5555789	+	938	AHP4	GO:0000160;GO:0000160;GO:0000160;GO:0005634;GO:0005634;GO:0005737;GO:0005737;GO:0005737;GO:0005829;GO:0006468;GO:0009736;GO:0009736;GO:0009736;GO:0009927;GO:0009927;GO:0000160;GO:0000160;GO:0000160;GO:0000160;GO:0005634;GO:0005634;GO:0005634;GO:0005737;GO:0005737;GO:0005737;GO:0005829;GO:0005829;GO:0006468;GO:0009736;GO:0009736;GO:0009736;GO:0009927;GO:0009927;GO:0016310;GO:0043424;GO:0043424;	K14490	-	AHP4 [Source:UniProtKB/TrEMBL;Acc:A0A384KT90]	Q9LU15	GO:0000160//phosphorelay signal transduction system;GO:0000160//phosphorelay signal transduction system;GO:0000160//phosphorelay signal transduction system;GO:0006468//protein phosphorylation;GO:0009736//cytokinin-activated signaling pathway;GO:0009736//cytokinin-activated signaling pathway;GO:0009736//cytokinin-activated signaling pathway;GO:0000160//phosphorelay signal transduction system;GO:00…	GO:0005634//nucleus;GO:0005634//nucleus;GO:0005737//cytoplasm;GO:0005737//cytoplasm;GO:0005737//cytoplasm;GO:0005829//cytosol;GO:0005634//nucleus;GO:0005634//nucleus;GO:0005634//nucleus;GO:0005737//cytoplasm;GO:0005737//cytoplasm;GO:0005737//cytoplasm;GO:0005829//cytosol;GO:0005829//cytosol;	GO:0009927//histidine phosphotransfer kinase activity;GO:0009927//histidine phosphotransfer kinase activity;GO:0009927//histidine phosphotransfer kinase activity;GO:0009927//histidine phosphotransfer kinase activity;GO:0043424//protein histidine kinase binding;GO:0043424//protein histidine kinase binding;	ko04075(Plant hormone signal transduction)
AT2G06850	8128.63	9317.5	6939.75	0.744809	-0.425058	0.000148442	0.010578	Nodiff	2	2763449	2765743	+	1615	XTH4	GO:0004553;GO:0004553;GO:0005576;GO:0005576;GO:0005576;GO:0005618;GO:0005618;GO:0005618;GO:0005618;GO:0005737;GO:0005737;GO:0005739;GO:0005975;GO:0005975;GO:0006073;GO:0006073;GO:0008152;GO:0009505;GO:0009505;GO:0009506;GO:0009506;GO:0009507;GO:0009612;GO:0009612;GO:0009645;GO:0009645;GO:0009733;GO:0009733;GO:0009826;GO:0009826;GO:0010411;GO:0010411;GO:0016020;GO:0016740;GO:0016762;GO:0016762;GO:…	K08235	EC:2.4.1.207	Xyloglucan endotransglucosylase/hydrolase protein 4 [Source:UniProtKB/Swiss-Prot;Acc:Q39099]	Q39099 A0A178VUP5	GO:0005975//carbohydrate metabolic process;GO:0005975//carbohydrate metabolic process;GO:0006073//cellular glucan metabolic process;GO:0006073//cellular glucan metabolic process;GO:0008152//metabolic process;GO:0009612//response to mechanical stimulus;GO:0009612//response to mechanical stimulus;GO:0009645//response to low light intensity stimulus;GO:0009645//response to low light intensity stimul…	GO:0005576//extracellular region;GO:0005576//extracellular region;GO:0005576//extracellular region;GO:0005618//cell wall;GO:0005618//cell wall;GO:0005618//cell wall;GO:0005618//cell wall;GO:0005737//cytoplasm;GO:0005737//cytoplasm;GO:0005739//mitochondrion;GO:0009505//plant-type cell wall;GO:0009505//plant-type cell wall;GO:0009506//plasmodesma;GO:0009506//plasmodesma;GO:0009507//chloroplast;GO:0…	GO:0004553//hydrolase activity, hydrolyzing O-glycosyl compounds;GO:0004553//hydrolase activity, hydrolyzing O-glycosyl compounds;GO:0016740//transferase activity;GO:0016762//xyloglucan:xyloglucosyl transferase activity;GO:0016762//xyloglucan:xyloglucosyl transferase activity;GO:0016762//xyloglucan:xyloglucosyl transferase activity;GO:0016762//xyloglucan:xyloglucosyl transferase activity;GO:00167…	-
AT3G50970	290.798	208.053	373.543	1.79542	0.844322	0.000149446	0.0106182	Nodiff	3	18940643	18941611	+	969	XERO2	GO:0003674;GO:0005507;GO:0005507;GO:0005829;GO:0005829;GO:0005829;GO:0008270;GO:0008270;GO:0009409;GO:0009409;GO:0009414;GO:0009414;GO:0009414;GO:0009415;GO:0009415;GO:0009631;GO:0009631;GO:0009631;GO:0009737;GO:0009737;GO:0009737;GO:0016020;GO:0016020;GO:0016151;GO:0016151;GO:0050832;GO:0050832;GO:0050897;GO:0050897;	-	-	Dehydrin Xero 2 [Source:UniProtKB/Swiss- Prot;Acc:P42758]	P42758 A0A178V8J5	GO:0009409//response to cold;GO:0009409//response to cold;GO:0009414//response to water deprivation;GO:0009414//response to water deprivation;GO:0009414//response to water deprivation;GO:0009415//response to water;GO:0009415//response to water;GO:0009631//cold acclimation;GO:0009631//cold acclimation;GO:0009631//cold acclimation;GO:0009737//response to abscisic acid;GO:0009737//response to abscis…	GO:0005829//cytosol;GO:0005829//cytosol;GO:0005829//cytosol;GO:0016020//membrane;GO:0016020//membrane;	GO:0003674//molecular_function;GO:0005507//copper ion binding;GO:0005507//copper ion binding;GO:0008270//zinc ion binding;GO:0008270//zinc ion binding;GO:0016151//nickel cation binding;GO:0016151//nickel cation binding;GO:0050897//cobalt ion binding;GO:0050897//cobalt ion binding;	-
AT3G45600	362.87	293.453	432.287	1.47311	0.558862	0.000151313	0.0107192	Nodiff	3	16733755	16735951	-	1266	TET3	GO:0005829;GO:0005886;GO:0005886;GO:0005886;GO:0005886;GO:0009506;GO:0009506;GO:0009506;GO:0016020;GO:0016021;GO:0016021;GO:0016021;GO:0016020;GO:0016021;GO:0016021;GO:0016021;	-	-	Tetraspanin-3 [Source:UniProtKB/Swiss- Prot;Acc:Q9M1E7]	Q9M1E7 A0A5S9XIX2	-	GO:0005829//cytosol;GO:0005886//plasma membrane;GO:0005886//plasma membrane;GO:0005886//plasma membrane;GO:0005886//plasma membrane;GO:0009506//plasmodesma;GO:0009506//plasmodesma;GO:0009506//plasmodesma;GO:0016020//membrane;GO:0016021//integral component of membrane;GO:0016021//integral component of membrane;GO:0016021//integral component of membrane;GO:0016020//membrane;GO:0016021//integral com…	-	-
AT5G54630	845.185	969.441	720.93	0.743655	-0.427294	0.000161305	0.0113864	Nodiff	5	22192367	22194559	-	1958	-	GO:0003676;GO:0003700;GO:0003700;GO:0006355;GO:0006355;	-	-	AT5g54630/MRB17_13 [Source:UniProtKB/TrEMBL;Acc:Q9FIU1]	Q9FIU1 A0A5S9YE13	GO:0006355//regulation of transcription, DNA-templated;GO:0006355//regulation of transcription, DNA-templated;	-	GO:0003676//nucleic acid binding;GO:0003700//DNA-binding transcription factor activity;GO:0003700//DNA-binding transcription factor activity;	-
AT5G07690	447.146	352.88	541.411	1.53426	0.617547	0.000161838	0.0113864	Nodiff	5	2446669	2448584	+	1731	MYB29	GO:0003677;GO:0003677;GO:0003700;GO:0003700;GO:0005515;GO:0005634;GO:0005634;GO:0006355;GO:0006355;GO:0009414;GO:0009414;GO:0009611;GO:0009611;GO:0009617;GO:0009617;GO:0009625;GO:0009625;GO:0009644;GO:0009644;GO:0009682;GO:0009682;GO:0009739;GO:0009751;GO:0009753;GO:0009755;GO:0009755;GO:0009819;GO:0009819;GO:0009867;GO:0009867;GO:0010105;GO:0010105;GO:0010438;GO:0010438;GO:0010439;GO:0010439;GO:…	K09422	-	Transcription factor MYB29 [Source:UniProtKB/Swiss- Prot;Acc:Q9FLR1]	Q9FLR1 A0A654FZ82	GO:0006355//regulation of transcription, DNA-templated;GO:0006355//regulation of transcription, DNA-templated;GO:0009414//response to water deprivation;GO:0009414//response to water deprivation;GO:0009611//response to wounding;GO:0009611//response to wounding;GO:0009617//response to bacterium;GO:0009617//response to bacterium;GO:0009625//response to insect;GO:0009625//response to insect;GO:000964…	GO:0005634//nucleus;GO:0005634//nucleus;	GO:0003677//DNA binding;GO:0003677//DNA binding;GO:0003700//DNA-binding transcription factor activity;GO:0003700//DNA-binding transcription factor activity;GO:0005515//protein binding;GO:0043565//sequence-specific DNA binding;	-
AT2G39920	389.702	314.832	464.571	1.47562	0.561317	0.000162149	0.0113864	Nodiff	2	16663017	16664539	-	1247	-	GO:0016020;GO:0016021;GO:0016021;GO:0046686;GO:0046686;GO:0016020;GO:0016021;GO:0016021;GO:0046686;GO:0046686;GO:0016020;GO:0016021;GO:0016021;GO:0016020;GO:0016021;GO:0016021;GO:0046686;GO:0046686;	-	-	Uncharacterized protein At2g39920 [Source:UniProtKB/Swiss-Prot;Acc:O04195]	O04195 A0A654F0E7	GO:0046686//response to cadmium ion;GO:0046686//response to cadmium ion;GO:0046686//response to cadmium ion;GO:0046686//response to cadmium ion;GO:0046686//response to cadmium ion;GO:0046686//response to cadmium ion;	GO:0016020//membrane;GO:0016021//integral component of membrane;GO:0016021//integral component of membrane;GO:0016020//membrane;GO:0016021//integral component of membrane;GO:0016021//integral component of membrane;GO:0016020//membrane;GO:0016021//integral component of membrane;GO:0016021//integral component of membrane;GO:0016020//membrane;GO:0016021//integral component of membrane;GO:0016021//in…	-	-
AT5G15970	9927.4	8051.45	11803.3	1.46599	0.551875	0.000162885	0.0114048	Nodiff	5	5211719	5212743	+	750	KIN2	GO:0003729;GO:0005515;GO:0005634;GO:0005634;GO:0005737;GO:0005737;GO:0005829;GO:0005886;GO:0005886;GO:0006970;GO:0006970;GO:0009414;GO:0009414;GO:0009507;GO:0009507;GO:0009536;GO:0009737;GO:0009737;	-	-	KIN2 [Source:UniProtKB/TrEMBL;Acc:A0A384KRF8]	P31169 A0A384KRF8 C0SVP9	GO:0006970//response to osmotic stress;GO:0006970//response to osmotic stress;GO:0009414//response to water deprivation;GO:0009414//response to water deprivation;GO:0009737//response to abscisic acid;GO:0009737//response to abscisic acid;	GO:0005634//nucleus;GO:0005634//nucleus;GO:0005737//cytoplasm;GO:0005737//cytoplasm;GO:0005829//cytosol;GO:0005886//plasma membrane;GO:0005886//plasma membrane;GO:0009507//chloroplast;GO:0009507//chloroplast;GO:0009536//plastid;	GO:0003729//mRNA binding;GO:0005515//protein binding;	-
AT1G19330	600.012	495.789	704.236	1.42044	0.506334	0.000164249	0.011467	Nodiff	1	6680423	6683559	-	1417	-	GO:0005515;GO:0005634;GO:0005515;GO:0005634;GO:0000118;GO:0000118;GO:0003712;GO:0004407;GO:0005515;GO:0005515;GO:0005634;GO:0006355;GO:0006355;GO:0042752;	-	-	unknown protein; BEST Arabidopsis thaliana protein match is: unknown protein (TAIR:AT1G75060.1); Ha. [Source:TAIR;Acc:AT1G19330]	Q9LN65 A0A5S9V6G1	GO:0006355//regulation of transcription, DNA-templated;GO:0006355//regulation of transcription, DNA-templated;GO:0042752//regulation of circadian rhythm;	GO:0005634//nucleus;GO:0005634//nucleus;GO:0000118//histone deacetylase complex;GO:0000118//histone deacetylase complex;GO:0005634//nucleus;	GO:0005515//protein binding;GO:0005515//protein binding;GO:0003712//transcription coregulator activity;GO:0004407//histone deacetylase activity;GO:0005515//protein binding;GO:0005515//protein binding;	-
AT2G14880	1826.95	2056.37	1597.54	0.776875	-0.364246	0.000175186	0.0121952	Nodiff	2	6393310	6395000	-	1142	-	GO:0001228;GO:0005515;GO:0005634;GO:0005739;GO:0006357;GO:0045944;GO:0005515;GO:0005515;	-	-	Expressed protein [Source:UniProtKB/TrEMBL;Acc:O82326]	A0A1P8AZN6	GO:0006357//regulation of transcription by RNA polymerase II;GO:0045944//positive regulation of transcription by RNA polymerase II;	GO:0005634//nucleus;GO:0005739//mitochondrion;	GO:0001228//DNA-binding transcription activator activity, RNA polymerase II-specific;GO:0005515//protein binding;GO:0005515//protein binding;GO:0005515//protein binding;	-
AT3G47470	79814.3	67436	92192.6	1.36711	0.451132	0.000178048	0.0123587	Nodiff	3	17493343	17495033	-	1295	LHCA4	GO:0003729;GO:0005829;GO:0009409;GO:0009409;GO:0009416;GO:0009416;GO:0009507;GO:0009507;GO:0009507;GO:0009522;GO:0009522;GO:0009523;GO:0009523;GO:0009534;GO:0009534;GO:0009535;GO:0009535;GO:0009535;GO:0009536;GO:0009579;GO:0009579;GO:0009579;GO:0009644;GO:0009644;GO:0009645;GO:0009645;GO:0009765;GO:0009765;GO:0009768;GO:0009768;GO:0009768;GO:0009941;GO:0009941;GO:0010287;GO:0010287;GO:0015979;GO:…	K08910	-	Chlorophyll a-b binding protein, chloroplastic [Source:UniProtKB/TrEMBL;Acc:A0A178VEE6]	P27521 A0A178VEE6	GO:0009409//response to cold;GO:0009409//response to cold;GO:0009416//response to light stimulus;GO:0009416//response to light stimulus;GO:0009644//response to high light intensity;GO:0009644//response to high light intensity;GO:0009645//response to low light intensity stimulus;GO:0009645//response to low light intensity stimulus;GO:0009765//photosynthesis, light harvesting;GO:0009765//photosynth…	GO:0005829//cytosol;GO:0009507//chloroplast;GO:0009507//chloroplast;GO:0009507//chloroplast;GO:0009522//photosystem I;GO:0009522//photosystem I;GO:0009523//photosystem II;GO:0009523//photosystem II;GO:0009534//chloroplast thylakoid;GO:0009534//chloroplast thylakoid;GO:0009535//chloroplast thylakoid membrane;GO:0009535//chloroplast thylakoid membrane;GO:0009535//chloroplast thylakoid membrane;GO:0…	GO:0003729//mRNA binding;GO:0016168//chlorophyll binding;GO:0016168//chlorophyll binding;GO:0019904//protein domain specific binding;GO:0019904//protein domain specific binding;GO:0046872//metal ion binding;GO:0046872//metal ion binding;	ko00196(Photosynthesis - antenna proteins)
AT2G28120	175.275	133.285	217.264	1.63008	0.70494	0.000183611	0.0127082	Nodiff	2	11985687	11987836	+	2150	-	GO:0005777;GO:0005886;GO:0005886;GO:0016020;GO:0016020;GO:0016021;GO:0016021;	-	-	At2g28120/F24D13.9 [Source:UniProtKB/TrEMBL;Acc:Q9ZUV4]	A0A178VZ10 Q9ZUV4	-	GO:0005777//peroxisome;GO:0005886//plasma membrane;GO:0005886//plasma membrane;GO:0016020//membrane;GO:0016020//membrane;GO:0016021//integral component of membrane;GO:0016021//integral component of membrane;	-	-
AT2G24060	2510.6	2811.34	2209.87	0.786057	-0.347295	0.000189046	0.0130469	Nodiff	2	10229350	10231856	+	1508	IF3-2	GO:0003743;GO:0003743;GO:0003743;GO:0006412;GO:0006413;GO:0006413;GO:0006413;GO:0009507;GO:0009507;GO:0009658;GO:0032790;GO:0043022;GO:0048366;	K02520	-	Translation initiation factor IF3-2, chloroplastic [Source:UniProtKB/Swiss-Prot;Acc:O82234]	O82234 A0A5S9X0Z7	GO:0006412//translation;GO:0006413//translational initiation;GO:0006413//translational initiation;GO:0006413//translational initiation;GO:0009658//chloroplast organization;GO:0032790//ribosome disassembly;GO:0048366//leaf development;	GO:0009507//chloroplast;GO:0009507//chloroplast;	GO:0003743//translation initiation factor activity;GO:0003743//translation initiation factor activity;GO:0003743//translation initiation factor activity;GO:0043022//ribosome binding;	-
AT2G48020	757.493	869.18	645.805	0.743005	-0.428557	0.000190085	0.0130811	Nodiff	2	19644021	19647365	+	2299	-	GO:0005351;GO:0005355;GO:0005515;GO:0005773;GO:0005773;GO:0005774;GO:0005774;GO:0005829;GO:0005887;GO:0006829;GO:0006829;GO:0008643;GO:0008645;GO:0009507;GO:0009705;GO:0009705;GO:0016020;GO:0016020;GO:0016020;GO:0016021;GO:0016021;GO:0016021;GO:0022857;GO:0022857;GO:0055085;GO:0055085;GO:0005351;GO:0005355;GO:0005515;GO:0005773;GO:0005773;GO:0005774;GO:0005774;GO:0005829;GO:0005887;GO:0006829;GO:…	K03444	-	Sugar transporter ERD6-like 7 [Source:UniProtKB/Swiss-Prot;Acc:P93051]	P93051 A0A5S9X7Z2	GO:0006829//zinc ion transport;GO:0006829//zinc ion transport;GO:0008643//carbohydrate transport;GO:0008645//hexose transmembrane transport;GO:0055085//transmembrane transport;GO:0055085//transmembrane transport;GO:0006829//zinc ion transport;GO:0006829//zinc ion transport;GO:0008643//carbohydrate transport;GO:0008645//hexose transmembrane transport;GO:0055085//transmembrane transport;GO:0055085/…	GO:0005773//vacuole;GO:0005773//vacuole;GO:0005774//vacuolar membrane;GO:0005774//vacuolar membrane;GO:0005829//cytosol;GO:0005887//integral component of plasma membrane;GO:0009507//chloroplast;GO:0009705//plant-type vacuole membrane;GO:0009705//plant-type vacuole membrane;GO:0016020//membrane;GO:0016020//membrane;GO:0016020//membrane;GO:0016021//integral component of membrane;GO:0016021//integra…	GO:0005351//carbohydrate:proton symporter activity;GO:0005355//glucose transmembrane transporter activity;GO:0005515//protein binding;GO:0022857//transmembrane transporter activity;GO:0022857//transmembrane transporter activity;GO:0005351//carbohydrate:proton symporter activity;GO:0005355//glucose transmembrane transporter activity;GO:0005515//protein binding;GO:0022857//transmembrane transporter…	-
AT2G34640	3079.13	3428.1	2730.17	0.796409	-0.328419	0.000192552	0.0132131	Nodiff	2	14581835	14584797	-	2084	PTAC12	GO:0000427;GO:0000427;GO:0005515;GO:0005634;GO:0005634;GO:0005634;GO:0006355;GO:0006355;GO:0009295;GO:0009416;GO:0009416;GO:0009416;GO:0009507;GO:0009507;GO:0009507;GO:0009507;GO:0009507;GO:0009508;GO:0009508;GO:0009508;GO:0009536;GO:0009585;GO:0009585;GO:0009637;GO:0009637;GO:0010017;GO:0010114;GO:0010114;GO:0010218;GO:0010218;GO:0042644;GO:0042793;GO:0042793;GO:0042793;GO:0045893;GO:0045893;GO:…	-	-	Protein PLASTID TRANSCRIPTIONALLY ACTIVE 12, chloroplastic [Source:UniProtKB/Swiss-Prot;Acc:F4IHY7]	F4IHY7 A0A178W212	GO:0006355//regulation of transcription, DNA-templated;GO:0006355//regulation of transcription, DNA-templated;GO:0009416//response to light stimulus;GO:0009416//response to light stimulus;GO:0009416//response to light stimulus;GO:0009585//red, far-red light phototransduction;GO:0009585//red, far-red light phototransduction;GO:0009637//response to blue light;GO:0009637//response to blue light;GO:0…	GO:0000427//plastid-encoded plastid RNA polymerase complex;GO:0000427//plastid-encoded plastid RNA polymerase complex;GO:0005634//nucleus;GO:0005634//nucleus;GO:0005634//nucleus;GO:0009295//nucleoid;GO:0009507//chloroplast;GO:0009507//chloroplast;GO:0009507//chloroplast;GO:0009507//chloroplast;GO:0009507//chloroplast;GO:0009508//plastid chromosome;GO:0009508//plastid chromosome;GO:0009508//plasti…	GO:0005515//protein binding;	-
AT1G17147	90.2842	58.1109	122.458	2.10731	1.0754	0.000206907	0.0141578	Up Regulation	1	5863109	5864059	-	951	VQ1	GO:0005515;GO:0005634;GO:0005634;GO:0008150;	-	-	VQ motif-containing protein 1 [Source:UniProtKB/Swiss-Prot;Acc:Q1G3U8]	Q1G3U8 A0A5S9UVD4	GO:0008150//biological_process;	GO:0005634//nucleus;GO:0005634//nucleus;	GO:0005515//protein binding;	-
AT5G41600	1269.15	1102.16	1436.14	1.30303	0.381865	0.000207696	0.0141716	Nodiff	5	16636029	16637908	+	1411	RTNLB4	GO:0005783;GO:0005783;GO:0005783;GO:0005789;GO:0005789;GO:0005789;GO:0005886;GO:0005886;GO:0009506;GO:0009506;GO:0016020;GO:0016021;GO:0016021;GO:0071458;GO:0071458;GO:0071782;GO:0071782;GO:0071786;GO:0071786;	-	-	Reticulon-like protein B4 [Source:UniProtKB/Swiss- Prot;Acc:Q9FFS0]	Q9FFS0 A0A178UBJ5	GO:0071786//endoplasmic reticulum tubular network organization;GO:0071786//endoplasmic reticulum tubular network organization;	GO:0005783//endoplasmic reticulum;GO:0005783//endoplasmic reticulum;GO:0005783//endoplasmic reticulum;GO:0005789//endoplasmic reticulum membrane;GO:0005789//endoplasmic reticulum membrane;GO:0005789//endoplasmic reticulum membrane;GO:0005886//plasma membrane;GO:0005886//plasma membrane;GO:0009506//plasmodesma;GO:0009506//plasmodesma;GO:0016020//membrane;GO:0016021//integral component of membrane;…	-	-
AT1G07890	8514.32	7615.77	9412.87	1.23597	0.305644	0.000208614	0.014194	Nodiff	1	2437281	2439665	+	1790	APX1	GO:0000302;GO:0000302;GO:0000302;GO:0004601;GO:0004601;GO:0004601;GO:0004601;GO:0005515;GO:0005576;GO:0005618;GO:0005618;GO:0005737;GO:0005794;GO:0005794;GO:0005829;GO:0005829;GO:0005886;GO:0005886;GO:0006979;GO:0006979;GO:0009408;GO:0009408;GO:0009506;GO:0009506;GO:0009507;GO:0009507;GO:0009507;GO:0009570;GO:0009570;GO:0009651;GO:0009699;GO:0009735;GO:0009793;GO:0009793;GO:0009809;GO:0016491;GO:…	K00434	EC:1.11.1.11	MEE6 [Source:UniProtKB/TrEMBL;Acc:A0A178W5I1]	Q05431 A0A178W5I1	GO:0000302//response to reactive oxygen species;GO:0000302//response to reactive oxygen species;GO:0000302//response to reactive oxygen species;GO:0006979//response to oxidative stress;GO:0006979//response to oxidative stress;GO:0009408//response to heat;GO:0009408//response to heat;GO:0009651//response to salt stress;GO:0009699//phenylpropanoid biosynthetic process;GO:0009735//response to cytoki…	GO:0005576//extracellular region;GO:0005618//cell wall;GO:0005618//cell wall;GO:0005737//cytoplasm;GO:0005794//Golgi apparatus;GO:0005794//Golgi apparatus;GO:0005829//cytosol;GO:0005829//cytosol;GO:0005886//plasma membrane;GO:0005886//plasma membrane;GO:0009506//plasmodesma;GO:0009506//plasmodesma;GO:0009507//chloroplast;GO:0009507//chloroplast;GO:0009507//chloroplast;GO:0009570//chloroplast stro…	GO:0004601//peroxidase activity;GO:0004601//peroxidase activity;GO:0004601//peroxidase activity;GO:0004601//peroxidase activity;GO:0005515//protein binding;GO:0016491//oxidoreductase activity;GO:0016688//L-ascorbate peroxidase activity;GO:0016688//L-ascorbate peroxidase activity;GO:0016688//L-ascorbate peroxidase activity;GO:0020037//heme binding;GO:0020037//heme binding;GO:0046409//p-coumarate 3…	ko00480(Glutathione metabolism);ko00053(Ascorbate and aldarate metabolism)
AT4G36540	1921.78	2162.7	1680.85	0.7772	-0.363643	0.000210344	0.0142714	Nodiff	4	17243583	17245296	+	1362	BEE2	GO:0006355;GO:0046983;GO:0003677;GO:0003677;GO:0003677;GO:0003700;GO:0003700;GO:0003700;GO:0005515;GO:0005634;GO:0005634;GO:0005634;GO:0006351;GO:0006351;GO:0006355;GO:0006355;GO:0006355;GO:0043565;GO:0046983;GO:0046983;	-	-	Transcription factor BEE 2 [Source:UniProtKB/Swiss- Prot;Acc:Q93VJ4]	Q93VJ4 A0A178URK0	GO:0006355//regulation of transcription, DNA-templated;GO:0006351//transcription, DNA-templated;GO:0006351//transcription, DNA-templated;GO:0006355//regulation of transcription, DNA-templated;GO:0006355//regulation of transcription, DNA-templated;GO:0006355//regulation of transcription, DNA-templated;	GO:0005634//nucleus;GO:0005634//nucleus;GO:0005634//nucleus;	GO:0046983//protein dimerization activity;GO:0003677//DNA binding;GO:0003677//DNA binding;GO:0003677//DNA binding;GO:0003700//DNA-binding transcription factor activity;GO:0003700//DNA-binding transcription factor activity;GO:0003700//DNA-binding transcription factor activity;GO:0005515//protein binding;GO:0043565//sequence-specific DNA binding;GO:0046983//protein dimerization activity;GO:0046983/…	-
AT3G42850	95.1776	63.6451	126.71	1.99088	0.99341	0.000212333	0.0143659	Nodiff	3	14940002	14945319	-	3035	-	GO:0000166;GO:0005524;GO:0005524;GO:0005524;GO:0005534;GO:0005737;GO:0005829;GO:0005829;GO:0006012;GO:0009702;GO:0009702;GO:0016301;GO:0016310;GO:0046835;GO:0000166;GO:0005524;GO:0005524;GO:0005524;GO:0005534;GO:0016301;GO:0016301;GO:0016310;	K12446	EC:2.7.1.46	Mevalonate/galactokinase family protein [Source:UniProtKB/TrEMBL;Acc:A0A1I9LRU1]	A0A1I9LRU1	GO:0006012//galactose metabolic process;GO:0016310//phosphorylation;GO:0046835//carbohydrate phosphorylation;GO:0016310//phosphorylation;	GO:0005737//cytoplasm;GO:0005829//cytosol;GO:0005829//cytosol;	GO:0000166//nucleotide binding;GO:0005524//ATP binding;GO:0005524//ATP binding;GO:0005524//ATP binding;GO:0005534//galactose binding;GO:0009702//L-arabinokinase activity;GO:0009702//L-arabinokinase activity;GO:0016301//kinase activity;GO:0000166//nucleotide binding;GO:0005524//ATP binding;GO:0005524//ATP binding;GO:0005524//ATP binding;GO:0005534//galactose binding;GO:0016301//kinase activity;GO:…	ko00520(Amino sugar and nucleotide sugar metabolism)
[truncated: 23,730 more rows]

## Sheet: Functional annotation
	ID	Description	Gene function	Reference	UniProtAC	Regulation
DEGs were associated with flower development	AT1G72290	Cysteine protease inhibitor WSCP [Source:UniProtKB/Swiss-Prot;Acc:Q9C7S6]	Involved in the control of cell death in the transmitting tract and septum epidermis during flower development.	A Kunitz-type protease inhibitor regulates programmed cell death during flower development in Arabidopsis thaliana.	Q9C7S6 A0A5S9WRP1	Up Regulation
[truncated: 67 more rows]
