# Supplementary material for: GhA01EP1 of Upland Cotton Stimulates Precocity, Improved Water Deficit Tolerance, and High Seed Yield in Transgenic Arabidopsis
Source: Genes (Basel). 2025 May 30;16(6):669. doi: 10.3390/genes16060669 (PMC12192239; doi:10.3390/genes16060669)
Supplement: Supplementary file 1 [file genes-16-00669-s001.zip › Supplementary files 3-Table S3.xlsx]

## Sheet: Sheet1
Acc #	Gene	GST		EP1		Fold Change	Protein Name
		Num Unique	Peptide Count	Num Unique	Peptide Count
Q8GW72	FUC1			3	5	#DIV/0!	Alpha-L-fucosidase 1
Q9LEW3	AED1			3	4	#DIV/0!	Aspartyl protease AED1
Q9LMK7	RANBP1A			3	4	#DIV/0!	Ran-binding protein 1 homolog a
Q9LFA6	BGAL2			3	3	#DIV/0!	Beta-galactosidase 2
Q9FZE0	BGLU40			3	3	#DIV/0!	Beta-glucosidase 40
Q9SAL0	RGLG4			3	3	#DIV/0!	E3 ubiquitin-protein ligase RGLG4
Q9SJ81	FLA7			2	3	#DIV/0!	Fasciclin-like arabinogalactan protein 7
Q38894	At1g28670			3	3	#DIV/0!	GDSL esterase/lipase At1g28670
Q8L5Z1	At1g33811			3	3	#DIV/0!	GDSL esterase/lipase At1g33811
Q6NKW9	At1g64760			3	3	#DIV/0!	Glucan endo-1,3-beta-glucosidase 8
Q43314	GDH1			2	3	#DIV/0!	Glutamate dehydrogenase 1
Q9SZ11	GDPDL3			3	3	#DIV/0!	Glycerophosphodiester phosphodiesterase GDPDL3
Q6Q4D0	TSK			2	3	#DIV/0!	Protein TONSOKU
P17562	SAM2			3	3	#DIV/0!	S-adenosylmethionine synthase 2
P32826	SCPL49			3	3	#DIV/0!	Serine carboxypeptidase-like 49
O64743	MEE23			2	2	#DIV/0!	Berberine bridge enzyme-like 15
Q9SCV4	BGAL8			2	2	#DIV/0!	Beta-galactosidase 8
O23138	CYTC-1			2	2	#DIV/0!	Cytochrome c-1
Q9ZVA2	At1g78830			2	2	#DIV/0!	EP1-like glycoprotein 2
Q8LFQ6	GRXC4			2	2	#DIV/0!	Glutaredoxin-C4
Q9ZRT5	GSTT1			2	2	#DIV/0!	Glutathione S-transferase T1
Q9LNN2	At1g53070			2	2	#DIV/0!	Lectin-like protein At1g53070
Q9SB81	PER42			2	2	#DIV/0!	Peroxidase 42
Q43387	PER71			2	2	#DIV/0!	Peroxidase 71
O23512	PPD			1	2	#DIV/0!	Probable pheophorbidase
O49607	SBT1.6			2	2	#DIV/0!	Subtilisin-like protease SBT1.6
Q9FK60	CSD3			2	2	#DIV/0!	Superoxide dismutase [Cu-Zn] 3
Q8H166	ALEU			2	2	#DIV/0!	Thiol protease aleurain
Q39241	TRX5			2	2	#DIV/0!	Thioredoxin H5
Q9SXC8	At1g27530			2	2	#DIV/0!	Ubiquitin-fold modifier-conjugating enzyme 1
O80977	VSR3			2	2	#DIV/0!	Vacuolar-sorting receptor 3
Q9ZWT2	CYTB5-D	1	1	6	7	7	Cytochrome B5 isoform D
Q8RUW5	SCPL8	1	1	4	6	6	Serine carboxypeptidase-like 8
Q9LEY1	SCPL35	1	1	4	5	5	Serine carboxypeptidase-like 35
Q9C5Z2	TIF3H1	2	2	8	9	4.5	Eukaryotic translation initiation factor 3 subunit H
P83291	CBR2	2	2	8	8	4	NADH-cytochrome b5 reductase-like protein
Q9SG80	ASD1	2	2	6	7	3.5	Alpha-L-arabinofuranosidase 1
Q94CD8	At3g13560	2	2	5	7	3.5	Glucan endo-1,3-beta-glucosidase 4
O04922	GPX2	2	2	6	7	3.5	Probable glutathione peroxidase 2
Q948K8	RABG3A	2	2	5	7	3.5	Ras-related protein RABG3a
Q9LK72	At3g16530	3	4	11	13	3.25	Lectin-like protein At3g16530
Q9LU14	APG	5	5	9	15	3	GDSL esterase/lipase APG
Q94BT2	AIR12	2	2	4	6	3	Auxin-induced in root cultures protein 12
Q949Y3	PAP26	1	2	4	6	3	Bifunctional purple acid phosphatase 26
Q9SVU5	At4g28780	2	2	5	6	3	GDSL esterase/lipase At4g28780
Q9FNE2	GRXC2	2	2	4	6	3	Glutaredoxin-C2
Q93VP3	ELF5A-2	1	1	3	3	3	Eukaryotic translation initiation factor 5A-2
Q9MAA1	At3g05180	1	1	2	3	3	GDSL esterase/lipase At3g05180
Q9FFE0	At5g16450	1	1	3	3	3	Putative 4-hydroxy-4-methyl-2-oxoglutarate aldolase 2
P48347	GRF10	2	2	4	5	2.5	14-3-3-like protein GF14 epsilon
Q9FFH6	FLA13	2	2	4	5	2.5	Fasciclin-like arabinogalactan protein 13
Q8L7U5	BSL1	2	2	4	5	2.5	Serine/threonine-protein phosphatase BSL1
Q9LVJ1	SBT1.4	10	12	14	28	2.33333	Subtilisin-like protease SBT1.4
Q94K85	CATHB3	3	3	7	7	2.33333	Cathepsin B-like protease 3
Q96300	GRF7	4	4	7	9	2.25	14-3-3-like protein GF14 nu
P42644	GRF3	4	4	7	9	2.25	14-3-3-like protein GF14 psi
Q39041	BFRUCT4	4	4	8	9	2.25	Acid beta-fructofuranosidase 4, vacuolar
Q9C7N5	At1g29660	5	5	6	11	2.2	GDSL esterase/lipase At1g29660
Q9SGZ5	BXL7	4	5	10	11	2.2	Probable beta-D-xylosidase 7
P42643	GRF1	5	5	8	10	2	14-3-3-like protein GF14 chi
Q9SMU8	PER34	4	5	7	10	2	Peroxidase 34
Q9SAR5	AKR2A	3	3	5	6	2	Ankyrin repeat domain-containing protein 2A
Q96299	GRF9	2	2	4	4	2	14-3-3-like protein GF14 mu
Q29Q26	AKR2B	2	2	3	4	2	Ankyrin repeat domain-containing protein 2B
Q9SYT0	ANN1	2	2	4	4	2	Annexin D1
Q05431	APX1	2	2	4	4	2	L-ascorbate peroxidase 1, cytosolic
Q24JN5	P4H5	2	2	3	4	2	Prolyl 4-hydroxylase 5
O23299	ECI2	1	1	2	2	2	Enoyl-CoA delta isomerase 2, peroxisomal
Q9M9P0	EXPA13	1	1	2	2	2	Expansin-A13
Q8VYE5	At4g29360	1	1	2	2	2	Glucan endo-1,3-beta-glucosidase 12
Q9LR30	GGAT1	1	1	2	2	2	Glutamate--glyoxylate aminotransferase 1
O80852	GSTF9	1	1	2	2	2	Glutathione S-transferase F9
Q5XEP2	HOP2	1	1	2	2	2	Hsp70-Hsp90 organizing protein 2
Q9SU40	SKU5	1	1	2	2	2	Monocopper oxidase-like protein SKU5
P56780	psbH	1	1	1	2	2	Photosystem II reaction center protein H
Q9FFD2	RGP5	1	1	2	2	2	Probable UDP-arabinopyranose mutase 5
Q9FGT8	TIL	1	1	2	2	2	Temperature-induced lipocalin-1
O81645	VLN3	1	1	2	2	2	Villin-3
